# Supplementary material for: Critical role of Babesia bovis spherical body protein 3 in ridge formation on infected red blood cells
Source: PLoS Pathog. 2024 Nov 11;20(11):e1012294. doi: 10.1371/journal.ppat.1012294 (PMC11581398; doi:10.1371/journal.ppat.1012294)
Supplement: S1 Table — (XLSX) [file ppat.1012294.s014.xlsx]

## Sheet: RNA-seq data (selected)
T2Bo_ID	KD	parent		KD (ppm)	parent (ppm)		KD/parent		annotation	Note
BBOV_I004210	22656	335608		775.839	9397.81		0.0825554		spherical body protein 3
BBOV_II002880	62278	63122		2132.67	1767.56		1.20656		unspecified product	Spherical body protein 1 (SBP1)
BBOV_II000740	191970	239055		6573.88	6694.1		0.982042		Spherical Body Protein 2 (SBP2)
BBOV_IV005390	239466	311825		8200.35	8731.83		0.939134		spherical body protein 4 (SBP4)
BBOV_IV010380	326	2150		11.1637	60.205		0.185427		putative integral membrane protein
BBOV_I003270	8200	34895		280.803	977.141		0.287372		putative integral membrane protein
BBOV_IV011430	15273	72645		523.014	2034.23		0.257107		rhoptry neck protein RON5
BBOV_IV009860	26467	106754		906.345	2989.36		0.30319		Rhoptry-associated protein 1 (RAP-1) family protein
BBOV_IV009870	23532	96179		805.838	2693.24		0.299208		Rhoptry-associated protein 1 (RAP-1) family protein
BBOV_III004240	155175	51941		5313.86	1454.47		3.65347		Hsp70 family protein
BBOV_III004230	404251	151480		13843.3	4241.79		3.26355		putative Heat shock protein 90-3

## Sheet: RNA-seq data (full)
T2Bo_ID	KD	parent		KD (ppm)	parent (ppm)		KD/parent		annotation
BBOV_I000010	79	135		2.7053	3.78031		0.715629		variant erythrocyte surface antigen-1 beta subunit
BBOV_I000020	2	2		0.0684887	0.0560047		1.22291		variant erythrocyte surface antigen-1 alpha subunit
BBOV_I000030	210	324		7.19131	9.07276		0.792627		variant erythrocyte surface antigen-1 beta subunit
BBOV_I000050	877	909		30.0323	25.4541		1.17986		variant erythrocyte surface antigen-1 alpha subunit
BBOV_I000060	39	72		1.33553	2.01617		0.66241		variant erythrocyte surface antigen-1 beta subunit
BBOV_I000070	5823	8649		199.405	242.192		0.823333		variant erythrocyte surface antigen-1 alpha subunit
BBOV_I000072	9374	9417		321.006	263.698		1.21733		unspecified product
BBOV_I000074	7722	8138		264.435	227.883		1.1604		Ran-interacting Mog1 family protein
BBOV_I000080	30080	44490		1030.07	1245.82		0.826818		putative protein transport protein SEC61 subunit alpha
BBOV_I000090	12376	12740		423.808	356.75		1.18797		ATP synthase (E/31 kDa) subunit family protein
BBOV_I000100	3144	4420		107.664	123.77		0.869871		AP2 domain family protein
BBOV_I000120	14824	15623		507.638	437.48		1.16037		putative farnesyl pyrophosphate synthetase
BBOV_I000130	4630	6784		158.551	189.968		0.834622		putative multiprotein bridging factor type 1
BBOV_I000140	6344	7669		217.246	214.75		1.01162		Transcription initiation factor IIF beta subunit family protein
BBOV_I000145	9991	10683		342.135	299.149		1.14369		unspecified product
BBOV_I000150	9160	10276		313.678	287.752		1.0901		ThiF family protein
BBOV_I000160	4457	6438		152.627	180.279		0.846615		unspecified product
BBOV_I000170	2198	5256		75.269	147.18		0.511407		protein kinase domain containing protein
BBOV_I000175	1068	2594		36.5729	72.638		0.503496		unspecified product
BBOV_I000180	4610	5987		157.866	167.65		0.941643		Histone-like transcription factor (CBF/NF-Y) and archaeal histone family protein
BBOV_I000190	4303	3953		147.353	110.693		1.33119		putative integral membrane protein
BBOV_I000200	2470	4481		84.5835	125.478		0.674088		Peptidase C13 family protein
BBOV_I000210	10595	16982		362.819	475.536		0.762968		unspecified product
BBOV_I000220	769	1442		26.3339	40.3794		0.652162		ParA/MinD ATPase like family protein
BBOV_I000230	51386	69541		1759.68	1947.31		0.903646		40S ribosomal protein S5/S7 family protein
BBOV_I000240	2090	2070		71.5706	57.9648		1.23473		ADP-ribosylation factor family protein
BBOV_I000250	7525	5894		257.689	165.046		1.56132		unspecified product
BBOV_I000260	4174	2910		142.936	81.4868		1.7541		unspecified product
BBOV_I000270	1088	1754		37.2578	49.1161		0.758567		unspecified product
BBOV_I000280	4208	4656		144.1	130.379		1.10524		putative peptidyl-prolyl isomerase E (cyclophilin E)
BBOV_I000290	2196	3159		75.2005	88.4594		0.850114		putative integral membrane protein
BBOV_I000300	97051	126042		3323.45	3529.47		0.941628		Actin-1
BBOV_I000310	3647	5410		124.889	151.493		0.82439		FAD binding domain containing protein
BBOV_I000330	89590	97890		3067.95	2741.15		1.11922		unspecified product
BBOV_I000340	2835	2610		97.0827	73.0861		1.32833		RNase P subunit p30 family protein
BBOV_I000350	1462	2354		50.0652	65.9175		0.759513		protein kinase domain containing protein
BBOV_I000360	2502	5077		85.6793	142.168		0.602663		unspecified product
BBOV_I000370	11228	17930		384.495	502.082		0.765802		XPG I nuclease region family protein
BBOV_I000380	410	1501		14.0402	42.0315		0.334039		Zn-finger in Ran binding protein
BBOV_I000390	5819	8166		199.268	228.667		0.871432		Guanylate-binding protein N-terminal domain family protein
BBOV_I000400	39543	44150		1354.12	1236.3		1.0953		ATPase associated with various cellular activities (AAA) family protein
BBOV_I000410	39688	57570		1359.09	1612.09		0.843058		Formate/nitrite transporter family protein
BBOV_I000420	16516	15316		565.579	428.884		1.31872		FANCL C-terminal domain family protein
BBOV_I000430	11796	17458		403.946	488.865		0.826294		Inhibitor of apoptosis-promoting Bax1 family protein
BBOV_I000440	1706	1514		58.4208	42.3955		1.37799		unspecified product
BBOV_I000450	6166	6299		211.151	176.387		1.19709		tRNA pseudouridine synthase D (TruD) family protein
BBOV_I000460	1167	1312		39.9631	36.7391		1.08776		Regulated-SNARE-like domain family protein
BBOV_I000470	14039	15279		480.756	427.848		1.12366		impB/mucB/samB DNA repair family protein
BBOV_I000480	6804	7538		232.998	211.082		1.10383		26S proteasome family protein
BBOV_I000490	2015	3257		69.0023	91.2036		0.756575		unspecified product
BBOV_I000500	1417	2188		48.5242	61.2691		0.791985		tRNA acetyltransferase family protein
BBOV_I000510	3408	2900		116.705	81.2068		1.43713		Protein phosphatase 2C family protein
BBOV_I000520	10883	9658		372.681	270.447		1.37802		Transcription factor/nuclear export subunit protein 2 family protein
BBOV_I000530	604	627		20.6836	17.5575		1.17805		Fcf2 pre-rRNA processing family protein
BBOV_I000540	815	3622		27.9091	101.424		0.275172		cathepsin C papain cysteine protease family member
BBOV_I000550	1598	1433		54.7224	40.1273		1.36372		unspecified product
BBOV_I000560	4153	3205		142.217	89.7475		1.58463		Zinc finger C-x8-C-x5-C-x3-H type (and similar) family protein
BBOV_I000565	1417	1382		48.5242	38.6992		1.25388		putative integral membrane protein
BBOV_I000570	2780	3057		95.1992	85.6031		1.1121		Pre-mRNA-splicing factor of RES complex family protein
BBOV_I000580	3635	4232		124.478	118.506		1.0504		unspecified product
BBOV_I000590	1513	1786		51.8117	50.0122		1.03598		Signal recognition particle receptor beta subunit family protein
BBOV_I000600	5171	7723		177.077	216.262		0.81881		ABC transporter ATP-binding domain containing protein
BBOV_I000610	5221	8442		178.79	236.396		0.756315		unspecified product
BBOV_I000620	2194	3178		75.1321	88.9914		0.844262		unspecified product
BBOV_I000640	4203	4830		143.929	135.251		1.06416		ATP11 (ATP synthase) family protein
BBOV_I000650	2969	3218		101.671	90.1115		1.12828		unspecified product
BBOV_I000660	2082	2129		71.2967	59.617		1.19591		putative integral membrane protein
BBOV_I000665	2214	2320		75.8169	64.9654		1.16704		unspecified product
BBOV_I000670	4113	4210		140.847	117.89		1.19473		unspecified product
BBOV_I000680	1959	2023		67.0846	56.6487		1.18422		NAD(P)-binding Rossmann-like domain family protein
BBOV_I000690	7768	7387		266.01	206.853		1.28598		unspecified product
BBOV_I000700	3623	4174		124.067	116.882		1.06148		Ribosomal protein S14p/S29e family protein
BBOV_I000710	43011	48856		1472.88	1368.08		1.0766		Protein phosphatase 2C family protein
BBOV_I000720	357	586		12.2252	16.4094		0.745015		putative integral membrane protein
BBOV_I000730	3893	9413		133.313	263.586		0.505767		unspecified product
BBOV_I000740	1943	2414		66.5367	67.5976		0.984306		serine/threonine protein phosphatase PP2A catalytic subunit
BBOV_I000750	0	0		0	0		#DIV/0!		Ubiquitin related modifier family protein (Urm1)
BBOV_I000760	0	0		0	0		#DIV/0!		putative integral membrane protein
BBOV_I000770	10249	18061		350.97	505.75		0.69396		Adenylate and Guanylate cyclase catalytic domain family protein
BBOV_I000780	268	275		9.17748	7.70064		1.19178		ELMO/CED-12 family protein
BBOV_I000790	0	0		0	0		#DIV/0!		unspecified product
BBOV_I000800	9	5		0.308199	0.140012		2.20124		unspecified product
BBOV_I000810	830	584		28.4228	16.3534		1.73804		unspecified product
BBOV_I000820	497	694		17.0194	19.4336		0.875773		kelch repeat domain containing protein
BBOV_I000830	302	377		10.3418	10.5569		0.979625		unspecified product
BBOV_I000840	339	815		11.6088	22.8219		0.50867		unspecified product
BBOV_I000850	1400	1344		47.9421	37.6351		1.27386		unspecified product
BBOV_I000860	14000	14616		479.421	409.282		1.17137		Hexokinase family protein
BBOV_I000870	580	715		19.8617	20.0217		0.992011		DnaJ-like protein subfamily C member
BBOV_I000880	1591	1574		54.4827	44.0757		1.23612		unspecified product
BBOV_I000890	924	1107		31.6418	30.9986		1.02075		putative ribonuclease HII
BBOV_I000900	1725	1664		59.0715	46.5959		1.26774		Exonuclease V - a 5' deoxyribonuclease family protein
BBOV_I000910	2857	2402		97.836	67.2616		1.45456		Brix domain containing protein
BBOV_I000920	1161	1608		39.7577	45.0277		0.882959		unspecified product
BBOV_I000930	6800	8103		232.861	226.903		1.02626		Poly(A) polymerase central domain family protein
BBOV_I000950	4609	6156		157.832	172.382		0.915593		Origin recognition complex subunit 2 family protein
BBOV_I000970	7988	11619		273.544	325.359		0.840744		DnaJ domain containing protein
BBOV_I000980	4787	5507		163.928	154.209		1.06302		RAP domain family protein
BBOV_I000990	570	774		19.5193	21.6738		0.900593		unspecified product
BBOV_I001000	4367	6751		149.545	189.044		0.79106		GatB/GatE catalytic domain family protein
BBOV_I001005	1442	2235		49.3803	62.5852		0.789009		Hus1-like family protein
BBOV_I001010	4892	4436		167.523	124.218		1.34862		putative tRNA modification GTPase TrmE
BBOV_I001020	86659	109648		2967.58	3070.4		0.966512		unspecified product
BBOV_I001030	1433	1077		49.0721	30.1585		1.62714		ThiF family domain containing protein
BBOV_I001040	26687	26320		913.878	737.021		1.23996		unspecified product
BBOV_I001050	16109	22510		551.642	630.332		0.87516		unspecified product
BBOV_I001060	7439	14340		254.744	401.553		0.634395		unspecified product
BBOV_I001070	5636	7811		193.001	218.726		0.882386		unspecified product
BBOV_I001080	164	224		5.61607	6.27252		0.895345		unspecified product
BBOV_I001090	28	24		0.958841	0.672056		1.42673		unspecified product
BBOV_I001095	2757	3795		94.4116	106.269		0.888422		putative integral membrane protein
BBOV_I001100	16151	26690		553.08	747.382		0.740023		putative integral membrane protein
BBOV_I001110	14523	25847		497.33	723.776		0.687133		putative integral membrane protein
BBOV_I001115	198	118		6.78038	3.30428		2.052		putative integral membrane protein
BBOV_I001120	6930	11633		237.313	325.751		0.728511		SmORF protein
BBOV_I001130	18	24		0.616398	0.672056		0.917182		SmORF protein
BBOV_I001140	276	399		9.45143	11.1729		0.845923		variant erythrocyte surface antigen-1 alpha subunit
BBOV_I001150	0	0		0	0		#DIV/0!		unspecified product
BBOV_I001160	1149	1271		39.3467	35.591		1.10553		SmORF protein
BBOV_I001170	1371	1517		46.949	42.4795		1.10521		SmORF protein
BBOV_I001180	2308	3224		79.0359	90.2795		0.875458		SmORF protein
BBOV_I001190	4	16		0.136977	0.448037		0.305727		variant erythrocyte surface antigen-1 beta subunit
BBOV_I001200	491	509		16.814	14.2532		1.17966		putative integral membrane protein
BBOV_I001205	290	400		9.93085	11.2009		0.88661		putative integral membrane protein
BBOV_I001300	20	15		0.684887	0.420035		1.63055		putative integral membrane protein
BBOV_I001310	0	0		0	0		#DIV/0!		putative integral membrane protein
BBOV_I001320	0	0		0	0		#DIV/0!		variant erythrocyte surface antigen-1 beta subunit
BBOV_I001330	9	17		0.308199	0.47604		0.647423		variant erythrocyte surface antigen-1 alpha subunit
BBOV_I001340	0	0		0	0		#DIV/0!		variant erythrocyte surface antigen-1 beta subunit
BBOV_I001350	0	0		0	0		#DIV/0!		putative integral membrane protein
BBOV_I001360	0	0		0	0		#DIV/0!		putative integral membrane protein
BBOV_I001370	0	0		0	0		#DIV/0!		SmORF protein
BBOV_I001380	399	405		13.6635	11.3409		1.20479		putative integral membrane protein
BBOV_I001390	752	1698		25.7517	47.548		0.541595		putative integral membrane protein
BBOV_I001400	4	2		0.136977	0.0560047		2.44582		putative integral membrane protein
BBOV_I001410	17	20		0.582154	0.560047		1.03947		variant erythrocyte surface antigen-1 beta subunit
BBOV_I001420	1109	1280		37.977	35.843		1.05954		SmORF protein
BBOV_I001430	1596	2003		54.6539	56.0887		0.97442		variant erythrocyte surface antigen-1 alpha subunit
BBOV_I001440	3147	4143		107.767	116.014		0.928916		variant erythrocyte surface antigen-1 alpha subunit
BBOV_I001450	6729	8377		230.43	234.576		0.982328		RNA recognition motif domain containingprotein
BBOV_I001460	6675	9909		228.581	277.475		0.823789		Restriction endonuclease-like superfamily protein
BBOV_I001470	27498	32549		941.651	911.448		1.03314		Adenosine/AMP deaminase family protein
BBOV_I001480	14302	13004		489.762	364.142		1.34498		putative proteasome alpha 5 subunit
BBOV_I001490	13706	15956		469.353	446.805		1.05046		unspecified product
BBOV_I001500	5108	5860		174.92	164.094		1.06598		putative integral membrane protein
BBOV_I001510	1164	1232		39.8604	34.4989		1.15541		ribosomal protein L33
BBOV_I001520	3174	4383		108.691	122.734		0.885584		Sad1 / UNC-like C-terminal family protein
BBOV_I001530	3347	4257		114.616	119.206		0.961494		Sec63 Brl domain family protein
BBOV_I001540	1334	2016		45.6819	56.4527		0.809207		Histone-like transcription factor (CBF/NF-Y) and archaeal histone family protein
BBOV_I001550	8969	12565		307.137	351.849		0.872923		unspecified product
BBOV_I001560	7988	7095		273.544	198.677		1.37683		protein kinase domain containing protein
BBOV_I001570	3983	3969		136.395	111.141		1.22722		unspecified product
BBOV_I001580	5291	5212		181.187	145.948		1.24145		unspecified product
BBOV_I001590	4850	6165		166.085	172.634		0.962062		unspecified product
BBOV_I001600	4428	4210		151.634	117.89		1.28623		pentatricopeptide repeat domain containing protein
BBOV_I001610	126	36		4.31479	1.00808		4.28018		unspecified product
BBOV_I001620	4922	4475		168.551	125.31		1.34506		unspecified product
BBOV_I001630	23060	55908		789.674	1565.55		0.504405		rhoptry neck protein RON2
BBOV_I001640	2918	2664		99.9249	74.5982		1.33951		leucine rich repeat domain containing protein
BBOV_I001650	3169	3049		108.52	85.3791		1.27104		Aminomethyltransferase folate-binding domain family protein
BBOV_I001660	797	1003		27.2927	28.0863		0.971744		unspecified product
BBOV_I001670	652	464		22.3273	12.9931		1.7184		unspecified product
BBOV_I001680	16429	27496		562.6	769.952		0.730695		unspecified product
BBOV_I001690	1582	2765		54.1745	77.4264		0.69969		putative integral membrane protein
BBOV_I001700	1909	1422		65.3724	39.8193		1.64173		putative chaperone clpB
BBOV_I001710	202	643		6.91735	18.0055		0.38418		unspecified product
BBOV_I001720	1301	3092		44.5519	86.5832		0.514556		Snare region anchored in the vesicle membrane C-terminus family protein
BBOV_I001730	559	360		19.1426	10.0808		1.89891		unspecified product
BBOV_I001740	25081	36887		858.882	1032.92		0.831507		S-adenosyl-L-homocysteine hydrolase family protein
BBOV_I001750	261	379		8.93777	10.6129		0.842162		unspecified product
BBOV_I001760	1993	4421		68.2489	123.798		0.551291		unspecified product
BBOV_I001780	5570	5759		190.741	161.265		1.18278		GWT1 phosphatidylinositol glycan class W domain containing protein
BBOV_I001790	8915	12166		305.288	340.676		0.896124		Translation initiation factor eIF3 subunit family protein
BBOV_I001800	1499	3575		51.3322	100.108		0.512767		putative integral membrane protein
BBOV_I001810	6999	11101		239.676	310.854		0.771025		putative histone H3
BBOV_I001820	2815	3636		96.3978	101.816		0.94678		unspecified product
BBOV_I001830	5436	7117		186.152	199.293		0.934065		Translation initiation factor eIF3 subunit family protein
BBOV_I001840	898	1437		30.7514	40.2394		0.764212		unspecified product
BBOV_I001850	381	284		13.0471	7.95266		1.64059		putative integral membrane protein
BBOV_I001860	4350	5549		148.963	155.385		0.95867		putative histone H3
BBOV_I001870	50638	59534		1734.06	1667.09		1.04017		unspecified product
BBOV_I001880	3075	4063		105.301	113.773		0.925535		Adaptin N terminal region family protein
BBOV_I001890	477	901		16.3345	25.2301		0.647423		putative integral membrane protein
BBOV_I001900	320	846		10.9582	23.69		0.462566		unspecified product
BBOV_I001910	8301	7137		284.262	199.853		1.42236		unspecified product
BBOV_I001920	2101	3168		71.9473	88.7114		0.811027		unspecified product
BBOV_I001930	8245	8507		282.344	238.216		1.18525		arsenite/tail-anchored protein-transporting ATPase family protein
BBOV_I001940	4851	10073		166.119	282.067		0.588934		unspecified product
BBOV_I001950	5971	5787		204.473	162.049		1.26179		protein kinase domain containing protein
BBOV_I001960	78	82		2.67106	2.29619		1.16326		N-terminal C2 in EEIG1 and EHBP1 proteins family protein
BBOV_I001970	12313	12283		421.65	343.953		1.2259		putative methionyl-tRNA synthetase
BBOV_I001980	19	15		0.650642	0.420035		1.54902		putative integral membrane protein
BBOV_I001990	3833	3950		131.259	110.609		1.18669		unspecified product
BBOV_I001995	1179	1006		40.3741	28.1703		1.43321		putative integral membrane protein
BBOV_I002000	2641	4124		90.4393	115.482		0.783149		ribosome biogenesis GTP-binding protein YsxC family protein
BBOV_I002010	657	1018		22.4985	28.5064		0.789245		Erv1 / Alr family protein
BBOV_I002015	1734	2528		59.3797	70.7899		0.838816		Snf7 family protein
BBOV_I002030	23923	26498		819.227	742.006		1.10407		CRAL/TRIO domain family protein
BBOV_I002040	1359	918		46.538	25.7061		1.81039		putative integral membrane protein
BBOV_I002050	1602	871		54.8594	24.39		2.24926		Transcription factor S-II (TFIIS) central domain family protein
BBOV_I002060	277	191		9.48568	5.34845		1.77354		putative integral membrane protein
BBOV_I002070	7735	12359		264.88	346.081		0.76537		oxoglutarate dehydrogenase (succinyl-transferring) E1 component
BBOV_I002080	240	201		8.21864	5.62847		1.46019		unspecified product
BBOV_I002090	345	614		11.8143	17.1934		0.68714		unspecified product
BBOV_I002100	2313	2675		79.2071	74.9062		1.05742		unspecified product
BBOV_I002110	1956	2300		66.9819	64.4054		1.04001		unspecified product
BBOV_I002120	5069	7907		173.584	221.414		0.78398		putative integral membrane protein
BBOV_I002130	1318	6035		45.134	168.994		0.267075		unspecified product
BBOV_I002140	1300	3541		44.5176	99.1563		0.448964		putative ADP-ribosylation factor-like protein 2
BBOV_I002150	3014	4506		103.212	126.179		0.817987		Transcription factor TFIIH complex subunit Tfb5 family protein
BBOV_I002170	3695	4927		126.533	137.967		0.91712		SDA1 family protein
BBOV_I002175	341	403		11.6773	11.2849		1.03477		unspecified product
BBOV_I002180	2679	2485		91.7406	69.5858		1.31838		Condensin complex subunit 2 family protein
BBOV_I002190	46365	80050		1587.74	2241.59		0.70831		thioredoxin and glutathione reductase family protein
BBOV_I002200	15054	31125		515.514	871.573		0.591476		Lipase maturation factor family protein
BBOV_I002210	4830	4446		165.4	124.498		1.32853		Sec1 family protein
BBOV_I002220	118	201		4.04083	5.62847		0.717927		unspecified product
BBOV_I002230	9534	15053		326.485	421.519		0.774545		unspecified product
BBOV_I002240	1443	2381		49.4146	66.6736		0.741142		Ribosomal L18p/L5e family protein
BBOV_I002250	2202	2141		75.406	59.953		1.25775		unspecified product
BBOV_I002260	1016	1165		34.7922	32.6227		1.0665		unspecified product
BBOV_I002270	9223	8089		315.835	226.511		1.39435		Ring finger domain family protein
BBOV_I002280	4884	7157		167.249	200.413		0.834524		putative integral membrane protein
BBOV_I002290	6356	7003		217.657	196.1		1.10993		unspecified product
BBOV_I002295	3325	4458		113.862	124.834		0.912108		unspecified product
BBOV_I002300	8474	10188		290.186	285.288		1.01717		RhoGAP domain containing protein
BBOV_I002310	3877	9938		132.765	278.287		0.47708		unspecified product
BBOV_I002320	14093	12288		482.605	344.093		1.40254		AP2 domain family protein
BBOV_I002330	3599	5915		123.245	165.634		0.744083		flavodoxin and oxidoreductase NAD-binding domain containing protein
BBOV_I002340	5851	5981		200.364	167.482		1.19633		Phosphoadenosine phosphosulfate reductase family protein
BBOV_I002350	2454	2500		84.0356	70.0058		1.20041		putative Polyadenylate-binding protein 2
BBOV_I002360	1496	4072		51.2295	114.025		0.449281		Cyclin-dependent kinase regulatory subunit family protein
BBOV_I002370	2568	2778		87.9394	77.7905		1.13047		lipoate---protein ligase family protein
BBOV_I002380	12	4		0.410932	0.112009		3.66873		putative integral membrane protein
BBOV_I002390	4926	3980		168.688	111.449		1.51358		unspecified product
BBOV_I002400	9943	11209		340.491	313.878		1.08479		putative cysteinyl-tRNA synthetase
BBOV_I002410	2700	2804		92.4597	78.5185		1.17755		unspecified product
BBOV_I002420	3345	3477		114.547	97.3641		1.17648		putative integral membrane protein
BBOV_I002430	1835	1898		62.8383	53.1484		1.18232		putative integral membrane protein
BBOV_I002440	3582	3531		122.663	98.8762		1.24057		unspecified product
BBOV_I002450	7277	11290		249.196	316.146		0.78823		putative integral membrane protein
BBOV_I002460	9313	14260		318.917	399.313		0.798665		unspecified product
BBOV_I002470	7160	9222		245.189	258.238		0.949472		Thioesterase family protein
BBOV_I002480	1219	715		41.7438	20.0217		2.08493		unspecified product
BBOV_I002490	10896	9809		373.126	274.675		1.35843		unspecified product
BBOV_I002500	8333	8338		285.358	233.483		1.22218		unspecified product
BBOV_I002510	862	1036		29.5186	29.0104		1.01752		nuclear movement domain containing protein
BBOV_I002520	154	122		5.27363	3.41628		1.54367		unspecified product
BBOV_I002530	5612	4717		192.179	132.087		1.45494		splicing factor 3a family protein
BBOV_I002540	2398	3316		82.1179	92.8557		0.88436		putative fumarate hydratase class I
BBOV_I002550	8526	16199		291.967	453.61		0.643653		putative integral membrane protein
BBOV_I002560	6704	8411		229.574	235.528		0.974722		unspecified product
BBOV_I002570	1290	1475		44.1752	41.3034		1.06953		DExH-box splicing factor binding site family protein
BBOV_I002580	10017	10966		343.025	307.074		1.11708		Glutamate-cysteine ligase family protein
BBOV_I002590	1053	1257		36.0593	35.1989		1.02444		unspecified product
BBOV_I002600	2293	2566		78.5222	71.854		1.0928		RNA polymerase Rpb3/RpoA insert domain family protein
BBOV_I002610	1327	2020		45.4422	56.5647		0.803367		tRNA-dihydrouridine(20/20a) synthase family protein
BBOV_I002620	910	859		31.1623	24.054		1.29552		unspecified product
BBOV_I002630	2413	2834		82.6316	79.3586		1.04124		putative integral membrane protein
BBOV_I002640	2395	2809		82.0152	78.6585		1.04267		unspecified product
BBOV_I002650	7789	8396		266.729	235.108		1.1345		unspecified product
BBOV_I002655	970	1109		33.217	31.0546		1.06963		putative integral membrane protein
BBOV_I002660	3812	3002		130.539	84.063		1.55288		putative cysteine desulfurase
BBOV_I002670	48	24		1.64373	0.672056		2.44582		unspecified product
BBOV_I002680	20853	22142		714.097	620.028		1.15172		unspecified product
BBOV_I002690	658	757		22.5328	21.1978		1.06298		unspecified product
BBOV_I002700	2038	1949		69.7899	54.5765		1.27875		unspecified product
BBOV_I002710	2540	2374		86.9806	66.4775		1.30842		cwf18 pre-mRNA splicing factor family protein
BBOV_I002720	3821	5592		130.848	156.589		0.835611		PA14 domain containing protein
BBOV_I002730	19616	42341		671.737	1185.65		0.566557		putative sortilin
BBOV_I002740	38684	61981		1324.71	1735.61		0.763251		unspecified product
BBOV_I002745	8	5		0.273955	0.140012		1.95666		putative integral membrane protein
BBOV_I002750	4273	4039		146.326	113.101		1.29376		putative integral membrane protein
BBOV_I002760	18326	16026		627.562	448.765		1.39842		unspecified product
BBOV_I002770	140	203		4.79421	5.68447		0.843386		zinc knuckle domain containing protein
BBOV_I002780	613	1219		20.9918	34.1348		0.614966		DHHC palmitoyltransferase family protein
BBOV_I002790	1016	1996		34.7922	55.8927		0.622483		Methyltransferase domain family protein
BBOV_I002800	7998	8052		273.886	225.475		1.21471		rRNA-processing protein EBP2
BBOV_I002810	4723	4954		161.736	138.724		1.16589		Brix domain containing protein
BBOV_I002820	5408	7383		185.193	206.741		0.895774		Josephin (Ataxin-3) family protein
BBOV_I002830	885	1044		30.3062	29.2344		1.03666		unspecified product
BBOV_I002840	1384	757		47.3941	21.1978		2.23581		putative integral membrane protein
BBOV_I002850	57655	78993		1974.36	2211.99		0.892571		putative ribosomal protein L3
BBOV_I002860	693	866		23.7313	24.25		0.97861		unspecified product
BBOV_I002870	291	259		9.9651	7.2526		1.374		ENTH (epsin) domain family protein
BBOV_I002880	5610	4941		192.111	138.36		1.38849		unspecified product
BBOV_I002890	3059	3838		104.753	107.473		0.974695		EMG1/NEP1 methyltransferase family protein
BBOV_I002895	12092	22990		414.082	643.774		0.643211		unspecified product
BBOV_I002900	12424	12723		425.452	356.274		1.19417		unspecified product
BBOV_I002910	12245	10449		419.322	292.596		1.43311		Transcription factor S-II (TFIIS) central domain family protein
BBOV_I002920	4555	4702		155.983	131.667		1.18468		unspecified product
BBOV_I002930	13677	12959		468.36	362.882		1.29067		WD domain G-beta repeat domain containing protein
BBOV_I002940	6567	5060		224.882	141.692		1.58712		RNA Helicase associated domain (HA2) family protein
BBOV_I002950	1883	1840		64.4821	51.5243		1.25149		transcription elongation factor SPT4
BBOV_I002960	6280	5607		215.054	157.009		1.36969		nucleoporin GLE1
BBOV_I002970	18774	20238		642.903	566.711		1.13445		phosphatidylinositol 3- and 4-kinase domain containing protein
BBOV_I002980	2346	3029		80.3372	84.8191		0.94716		Thiolase N-terminal domain family protein
BBOV_I002990	10767	13508		368.709	378.255		0.974761		merozoite surface antigen-2b (MSA-2b)
BBOV_I003000	9869	11908		337.957	333.452		1.01351		merozoite surface antigen-2a2 (MSA-2a2)
BBOV_I003005	103	55		3.52717	1.54013		2.29018		putative integral membrane protein
BBOV_I003010	17366	24337		594.687	681.493		0.872624		merozoite surface antigen-2a1 (MSA-2a1)
BBOV_I003020	8394	9873		287.447	276.467		1.03971		merozoite surface antigen-2c (MSA-2c)
BBOV_I003030	890	789		30.4775	22.0938		1.37945		unspecified product
BBOV_I003040	3641	4334		124.684	121.362		1.02737		tRNA pseudouridine synthase family protein
BBOV_I003050	51572	56350		1766.05	1577.93		1.11922		Inhibitor of apoptosis-promoting Bax1 family protein
BBOV_I003060	181293	275088		6208.26	7703.11		0.805942		merozoite surface antigen-1 (MSA-1)
BBOV_I003070	16551	15790		566.778	442.157		1.28185		Sir2 protein-like protein
BBOV_I003080	3335	2886		114.205	80.8147		1.41317		Zinc-finger of the MIZ type in Nse subunit family protein
BBOV_I003090	111543	116463		3819.71	3261.24		1.17125		putative elongation factor 2 (EF-2)
BBOV_I003100	8149	5818		279.057	162.918		1.71287		cwf21 domain family protein
BBOV_I003110	4438	4083		151.976	114.334		1.32924		putative integral membrane protein
BBOV_I003120	8354	10751		286.077	301.053		0.950255		unspecified product
BBOV_I003130	88289	161515		3023.4	4522.8		0.66848		putative integral membrane protein
BBOV_I003140	11700	8405		400.659	235.36		1.70233		base excision DNA repair protein HhH-GPD family domain containing protein
BBOV_I003160	35796	50409		1225.81	1411.57		0.868402		putative 60S ribosomal protein L19
BBOV_I003170	2090	1656		71.5706	46.3719		1.54341		Iron only hydrogenase large subunit C-terminal domain family protein
BBOV_I003180	296	316		10.1363	8.84874		1.14551		ABC transporter ATP-binding protein domain containing protein
BBOV_I003190	2862	3818		98.0073	106.913		0.916702		unspecified product
BBOV_I003200	2457	4167		84.1383	116.686		0.721068		putative integral membrane protein
BBOV_I003210	13044	21301		446.683	596.478		0.748868		putative integral membrane protein
BBOV_I003220	71	47		2.43135	1.31611		1.84737		unspecified product
BBOV_I003230	7746	11700		265.257	327.627		0.809629		unspecified product
BBOV_I003240	3987	4865		136.532	136.231		1.00221		RNA-metabolising metallo-beta-lactamase (Beta-Casp) domain family protein
BBOV_I003250	7036	5336		240.943	149.42		1.61252		ribosomal RNA large subunit methyltransferase J domain containing protein
BBOV_I003260	3581	3781		122.629	105.877		1.15822		unspecified product
BBOV_I003270	8200	34895		280.803	977.141		0.287372		putative integral membrane protein
BBOV_I003280	6398	9824		219.095	275.095		0.796435		Adenylate cyclase associated (CAP) C terminal family protein
BBOV_I003290	14059	15781		481.441	441.905		1.08947		SAP domain family protein
BBOV_I003300	5256	7362		179.988	206.153		0.87308		PhoD-like (alkaline) phosphatase family protein
BBOV_I003305	153	76		5.23938	2.12818		2.46191		PhoD-like phosphatase family protein
BBOV_I003310	23674	21661		810.7	606.559		1.33656		Ankyrin repeats (3 copies) family protein
BBOV_I003320	867	1671		29.6898	46.7919		0.634508		putative methyltransferase family protein
BBOV_I003330	17978	15191		615.645	425.383		1.44727		putative integral membrane protein
BBOV_I003340	14065	14271		481.646	399.621		1.20526		putative t-complex protein 1 alpha subunit
BBOV_I003350	11910	24403		407.85	683.341		0.596847		LEM3 (ligand-effect modulator 3) / CDC50 family protein
BBOV_I003360	26715	27070		914.837	758.023		1.20687		RNA polymerase Rpb1 family protein
BBOV_I003370	7799	10991		267.072	307.774		0.867753		SPFH domain / Band 7 family protein
BBOV_I003375	665	1206		22.7725	33.7708		0.674324		unspecified product
BBOV_I003380	744	377		25.4778	10.5569		2.41338		unspecified product
BBOV_I003390	175	228		5.99276	6.38453		0.938637		unspecified product
BBOV_I003400	390	1340		13.3553	37.5231		0.355922		putative integral membrane protein
BBOV_I003410	2722	3366		93.2131	94.2558		0.988937		ribosomal protein L21 domain containing protein
BBOV_I003420	5393	4252		184.68	119.066		1.55107		elongation factor Tu GTP binding domain containing protein
BBOV_I003430	6872	5267		235.327	147.488		1.59556		DEAD/DEAH box helicase family protein
BBOV_I003440	25081	31657		858.882	886.47		0.968879		Hsp70 family protein
BBOV_I003450	4771	4981		163.38	139.48		1.17135		riboflavin kinase / FAD synthetase domain containing protein
BBOV_I003460	3883	3969		132.971	111.141		1.19641		GTP binding domain family protein
BBOV_I003470	38730	52936		1326.28	1482.33		0.894728		putative 40S ribosomal protein S13
BBOV_I003480	1312	1302		44.9286	36.459		1.2323		unspecified product
BBOV_I003490	53184	62465		1821.25	1749.17		1.04121		myosin A
BBOV_I003500	494	334		16.9167	9.35278		1.80873		putative integral membrane protein
BBOV_I003510	2143	1869		73.3856	52.3364		1.40219		unspecified product
BBOV_I003520	25632	39796		877.751	1114.38		0.787658		Endonuclease/Exonuclease/phosphatase family protein
BBOV_I003530	59077	45124		2023.05	1263.58		1.60105		RNA recognition motif domain containing protein
BBOV_I003540	7189	6711		246.182	187.924		1.31001		RNB domain family protein
BBOV_I003550	8912	10784		305.185	301.977		1.01062		putative phosphoenolpyruvate carboxykinase (ATP)
BBOV_I003560	5610	5660		192.111	158.493		1.21211		AP2 domain family protein
BBOV_I003570	3331	4743		114.068	132.815		0.858847		unspecified product
BBOV_I003580	1992	2161		68.2147	60.513		1.12727		UTP--glucose-1-phosphate uridylyltransferase family protein
BBOV_I003590	1503	1149		51.4692	32.1747		1.59968		kelch repeat and K+ channel tetramerization domain containing protein
BBOV_I003600	14826	20048		507.706	561.391		0.904373		N-terminal region of Chorein a TM vesicle-mediated sorter family protein
BBOV_I003610	5979	4569		204.747	127.943		1.6003		WD domain G-beta repeat family protein
BBOV_I003620	28001	49646		958.875	1390.2		0.689737		Major Facilitator Superfamily protein
BBOV_I003630	1593	2327		54.5512	65.1614		0.83717		glycine cleavage T-protein (aminomethyl transferase) domain containing protein
BBOV_I003640	3999	6478		136.943	181.399		0.754927		Hsp70 family protein
BBOV_I003650	8871	10623		303.781	297.469		1.02122		FHA domain containing protein
BBOV_I003660	2573	2659		88.1107	74.4582		1.18336		putative aspartate transcarbamoylase
BBOV_I003670	532	672		18.218	18.8176		0.968137		unspecified product
BBOV_I003680	0	0		0	0		#DIV/0!		U6 snRNA phosphodiesterase family protein
BBOV_I003690	129	127		4.41752	3.5563		1.24217		Thioredoxin family protein
BBOV_I003700	25	14		0.856108	0.392033		2.18377		Rhomboid family protein
BBOV_I003710	954	957		32.6691	26.7982		1.21908		putative integral membrane protein
BBOV_I003720	1591	2296		54.4827	64.2934		0.847408		putative integral membrane protein
BBOV_I003730	1	0		0.0342443	0		#DIV/0!		Inner membrane complex family protein
BBOV_I003740	4208	4536		144.1	127.019		1.13448		dopey N-terminal domain containing protein
BBOV_I003750	3318	2272		113.623	63.6213		1.78592		Bromodomain family protein
BBOV_I003760	715	740		24.4847	20.7217		1.1816		Cytokine-induced anti-apoptosis inhibitor 1 family protein
BBOV_I003770	3726	3591		127.594	100.556		1.26888		putative glycyl-tRNA synthetase
BBOV_I003780	249	456		8.52684	12.7691		0.667773		DNL zinc finger domain containing protein
BBOV_I003790	8354	8018		286.077	224.523		1.27416		unspecified product
BBOV_I003810	1878	2354		64.3108	65.9175		0.975626		MutS domain DNA mismatch family protein
BBOV_I003820	49954	49791		1710.64	1394.26		1.22691		unspecified product
BBOV_I003830	321	372		10.9924	10.4169		1.05525		variant erythrocyte surface antigen-1 alpha subunit
BBOV_I003840	250	347		8.56108	9.71681		0.881059		variant erythrocyte surface antigen-1 alpha subunit
BBOV_I003850	0	0		0	0		#DIV/0!		SmORF protein
BBOV_I003860	0	0		0	0		#DIV/0!		SmORF protein
BBOV_I003870	0	0		0	0		#DIV/0!		variant erythrocyte surface antigen-1 alpha subunit
BBOV_I003880	0	0		0	0		#DIV/0!		SmORF protein
BBOV_I003890	0	0		0	0		#DIV/0!		SmORF protein
BBOV_I003900	159	238		5.44485	6.66455		0.816986		variant erythrocyte surface antigen-1 alpha subunit
BBOV_I003910	108	90		3.69839	2.52021		1.46749		variant erythrocyte surface antigen-1 alpha subunit
BBOV_I003920	7	4		0.23971	0.112009		2.14009		unspecified product
BBOV_I003925	13873	10286		475.072	288.032		1.64937		unspecified product
BBOV_I003930	2991	5534		102.425	154.965		0.660955		lipoyltransferase and lipoate-protein ligase family protein
BBOV_I003950	920	1209		31.5048	33.8548		0.930585		Regulator of chromosome condensation (RCC1) repeat family protein
BBOV_I003960	1034	851		35.4086	23.83		1.48589		Pre-mRNA splicing factor family protein
BBOV_I003970	1361	1861		46.6065	52.1123		0.894347		Elongation factor Tu GTP binding domain family protein
BBOV_I003980	1249	3192		42.7712	89.3834		0.478513		B-box zinc finger family protein
BBOV_I003990	91	113		3.11623	3.16426		0.984821		unspecified product
BBOV_I004000	1003	1328		34.3471	37.1871		0.923628		unspecified product
BBOV_I004010	3496	3984		119.718	111.561		1.07312		Actin family protein
BBOV_I004020	1283	1410		43.9355	39.4833		1.11276		acyl carrier phosphopantetheine attachment site family protein
BBOV_I004025	4744	4041		162.455	113.157		1.43566		NGP1NT (NUC091) domain family protein
BBOV_I004030	2160	3573		73.9677	100.052		0.739291		DNA-directed RNA polymerase I subunit family protein
BBOV_I004040	2137	2937		73.1801	82.2428		0.889805		Ribosome recycling factor family protein
BBOV_I004050	2131	3320		72.9747	92.9677		0.784946		Divergent CRAL/TRIO domain family protein
BBOV_I004060	1454	2738		49.7913	76.6704		0.64942		unspecified product
BBOV_I004070	16563	14518		567.189	406.538		1.39517		phosphatidylinositol transfer protein domain containing protein
BBOV_I004080	19571	25149		670.196	704.231		0.951671		EF hand calmodulin family protein
BBOV_I004090	5290	11399		181.152	319.199		0.567523		unspecified product
BBOV_I004100	6865	7586		235.087	212.426		1.10668		vacuolar membrane family protein
BBOV_I004110	36693	52672		1256.53	1474.94		0.851918		ribosomal protein L17/L22 family protein
BBOV_I004120	1298	2012		44.4491	56.3407		0.788935		unspecified product
BBOV_I004130	3542	3971		121.293	111.197		1.09079		unspecified product
BBOV_I004140	12733	12929		436.033	362.042		1.20437		unspecified product
BBOV_I004150	23205	29608		794.64	829.093		0.958444		Inner membrane complex family protein
BBOV_I004160	408	1072		13.9717	30.0185		0.465436		putative integral membrane protein
BBOV_I004170	1504	1609		51.5035	45.0558		1.14311		glycerol kinase FGGY of carbohydrate kinases N-terminal domain family protein
BBOV_I004180	750	1128		25.6832	31.5866		0.813105		putative integral membrane protein
BBOV_I004190	327	273		11.1979	7.64464		1.4648		cAMP-dependent protein kinase catalytic subunit
BBOV_I004200	8098	6135		277.311	171.794		1.6142		putative ATP-dependent RNA helicase DDX47
BBOV_I004205	7718	2686		264.298	75.2143		3.51393		unspecified product
BBOV_I004210	22656	335608		775.839	9397.81		0.0825554		spherical body protein 3
BBOV_I004215	195	173		6.67764	4.8444		1.37842		cAMP-dependent protein kinase
BBOV_I004220	5540	4299		189.714	120.382		1.57593		putative ATP-dependent RNA helicase DDX47
BBOV_I004230	3918	3103		134.169	86.8912		1.54411		putative Small nuclear ribonucleoprotein Sm D2
BBOV_I004240	6474	9024		221.698	252.693		0.87734		vacuolar protein sorting-associated protein 11
BBOV_I004250	1204	1499		41.2302	41.9755		0.982244		unspecified product
BBOV_I004260	53	92		1.81495	2.57621		0.704502		Signal peptidase peptidase S26 family protein
BBOV_I004270	2142	3327		73.3513	93.1638		0.787338		ATP-dependent Clp protease adaptor protein ClpS family protein
BBOV_I004280	769	1444		26.3339	40.4354		0.651259		AP2 domain family protein
BBOV_I004290	913	2358		31.2651	66.0295		0.473502		8-oxoguanine DNA glycosylase N-terminal domain family protein
BBOV_I004300	4810	4097		164.715	114.726		1.43573		putative ethanolamine-phosphate cytidylyltransferase
BBOV_I004310	553	406		18.9371	11.3689		1.66569		unspecified product
BBOV_I004320	2333	3320		79.892	92.9677		0.859352		unspecified product
BBOV_I004330	712	839		24.382	23.494		1.0378		unspecified product
BBOV_I004340	5909	7481		202.35	209.485		0.965937		Helicase associated domain (HA2) family protein
BBOV_I004350	1091	3756		37.3606	105.177		0.355217		putative integral membrane protein
BBOV_I004360	561	1097		19.2111	30.7186		0.62539		unspecified product
BBOV_I004370	5987	7417		205.021	207.693		0.987132		Zinc finger C3HC4 type (RING finger) family protein
BBOV_I004380	3702	4701		126.772	131.639		0.963032		Ribosomal_L10_P0 superfamily protein
BBOV_I004390	2629	3876		90.0283	108.537		0.829471		putative arginyl-tRNA synthetase
BBOV_I004400	4311	5410		147.627	151.493		0.974485		Dip2/Utp12 family protein
BBOV_I004410	1146	1501		39.244	42.0315		0.933681		CTLH/CRA C-terminal to LisH motif domain family protein
BBOV_I004420	1392	1407		47.6681	39.3993		1.20987		U3 small nnucleolar RNA-associated protein 11 (Utp11) family protein
BBOV_I004430	4422	3589		151.428	100.5		1.50674		MutS DNA mismatch domain family protein
BBOV_I004440	15380	18308		526.678	512.667		1.02733		signal recognition particle (SRP) subunit family protein
BBOV_I004450	4185	4340		143.313	121.53		1.17923		putative proteasome beta 2 subunit
BBOV_I004460	6934	7496		237.45	209.905		1.13122		putative Prohibitin-2
BBOV_I004470	1786	1983		61.1604	55.5286		1.10142		Beta-lactamase domain family protein
BBOV_I004480	2184	2351		74.7896	65.8335		1.13604		putative chaperonin GroES 10 kDa protein
BBOV_I004490	1786	1703		61.1604	47.688		1.28251		peptidyl-prolyl cis-trans isomerase cyclophilin-type
BBOV_I004500	5082	5933		174.03	166.138		1.0475		peroxiredoxin alkyl hydroperoxide reductase (AhpC/TSA) family protein
BBOV_I004510	83	85		2.84228	2.3802		1.19414		variant erythrocyte surface antigen-1 beta subunit
BBOV_I004520	416	326		14.2456	9.12876		1.56052		variant erythrocyte surface antigen-1 alpha subunit
BBOV_I004530	2585	3720		88.5216	104.169		0.849791		BTB/POZ domain family protein
BBOV_I004540	1803	2486		61.7425	69.6138		0.886929		unspecified product
BBOV_I004550	205	303		7.02009	8.48471		0.827381		Telomere stability and silencing family protein
BBOV_I004560	598	678		20.4781	18.9856		1.07861		PRELI-like family protein
BBOV_I004565	1863	1802		63.7972	50.4602		1.26431		YGGT family protein
BBOV_I004570	1247	1562		42.7027	43.7396		0.976292		CSL zinc finger domain containing protein
BBOV_I004580	4331	6665		148.312	186.636		0.794662		putative ribosome-associated GTPase EngA
BBOV_I004590	1712	2023		58.6263	56.6487		1.03491		unspecified product
BBOV_I004600	3136	4231		107.39	118.478		0.906416		putative geranylgeranyl transferase type-2 beta subunit
BBOV_I004610	4461	4250		152.764	119.01		1.28362		SAC3/GANP/Nin1/mts3/eIF-3 p25 family protein
BBOV_I004620	2790	4308		95.5417	120.634		0.791996		DNA repair helicase (rad3) and DEAD_2 domain containing protein
BBOV_I004625	9622	9281		329.499	259.89		1.26784		putative integral membrane protein
BBOV_I004630	2069	3304		70.8515	92.5197		0.765799		ESCRT-II complex subunit family protein
BBOV_I004640	9113	11980		312.069	335.468		0.930249		DDRGK domain family protein
BBOV_I004650	3781	3943		129.478	110.413		1.17267		Poly A polymerase head domain family protein
BBOV_I004660	1081	1521		37.0181	42.5915		0.869142		unspecified product
BBOV_I004670	17131	23865		586.64	668.276		0.877841		unspecified product
BBOV_I004680	1077	2059		36.8811	57.6568		0.639667		DHHC zinc finger domain containing protein
BBOV_I004690	11307	11637		387.201	325.863		1.18823		cGMP dependent protein kinase family protein
BBOV_I004700	29705	49450		1017.23	1384.72		0.734611		unspecified product
BBOV_I004710	2840	6483		97.2539	181.539		0.535719		ZIP Zinc transporter family protein
BBOV_I004720	718	1499		24.5874	41.9755		0.585757		cytochrome b5-like Heme/Steroid binding domain containing protein
BBOV_I004730	5308	8493		181.769	237.824		0.764301		Ribosomal_L3 superfamily protein
BBOV_I004740	15379	14693		526.644	411.438		1.28001		RNA recognition motif domain containing protein
BBOV_I004760	1597	1484		54.6882	41.5555		1.31603		putative U6 snRNA-associated Sm-like protein LSm4
BBOV_I004770	5494	6470		188.138	181.175		1.03843		unspecified product
BBOV_I004780	257	462		8.80079	12.9371		0.680277		unspecified product
BBOV_I004790	679	1095		23.2519	30.6626		0.758316		unspecified product
BBOV_I004800	2250	3820		77.0497	106.969		0.7203		Telomerase ribonucleoprotein complex - RNA binding domain family protein
BBOV_I004810	7119	7691		243.785	215.366		1.13196		Macro domain family protein
BBOV_I004820	2411	5328		82.5631	149.196		0.553385		putative integral membrane protein
BBOV_I004830	2845	4461		97.4251	124.918		0.77991		unspecified product
BBOV_I004840	1016	1125		34.7922	31.5026		1.10442		unspecified product
BBOV_I004850	1708	1929		58.4893	54.0165		1.0828		AP2 domain family protein
BBOV_I004860	3350	6578		114.718	184.199		0.622795		unspecified product
BBOV_I004870	19511	21116		668.141	591.297		1.12996		putative Ribonucleoside-diphosphate reductase large chain 1
BBOV_I004880	5941	6754		203.446	189.128		1.0757		unspecified product
BBOV_I004900	650	545		22.2588	15.2613		1.45852		unspecified product
BBOV_I004910	3195	2263		109.411	63.3693		1.72656		Bis(5'-adenosyl)-triphosphatase domain containing protein
BBOV_I004920	3526	3110		120.745	87.0873		1.38649		DEAD/DEAH box helicase family protein
BBOV_I004930	5135	6669		175.845	186.748		0.941617		regulator of chromosome condensation (RCC1) domain containing protein
BBOV_I004950	10781	7951		369.188	222.647		1.65818		Triose-phosphate Transporter family protein
BBOV_I004960	8037	9280		275.222	259.862		1.05911		Triose-phosphate Transporter family protein
BBOV_I004970	6310	6549		216.082	183.387		1.17828		Triose-phosphate Transporter family protein
BBOV_I004980	18264	17690		625.438	495.361		1.26259		Pyridine nucleotide-disulfide oxidoreductase/NADH dehydrogenase family protein
BBOV_I004990	4790	9542		164.03	267.198		0.61389		ankyrin repeat domain containing protein
BBOV_I004995	270	155		9.24597	4.34036		2.13023		unspecified product
BBOV_I005000	9378	8854		321.143	247.933		1.29528		unspecified product
BBOV_I005010	2046	2264		70.0639	63.3973		1.10516		RLL sequence motif containing protein
BBOV_I005012	741	598		25.375	16.7454		1.51534		putative integral membrane protein
BBOV_I005014	712	910		24.382	25.4821		0.956826		unspecified product
BBOV_I005020	12064	15872		413.124	444.453		0.92951		putative integral membrane protein
BBOV_I005025	10703	13035		366.517	365.01		1.00413		unspecified product
BBOV_I005030	4001	9269		137.012	259.554		0.527874		GINS complex family protein
BBOV_I005040	14951	27660		511.987	774.544		0.661017		Major Facilitator Superfamily protein
BBOV_I005050	7678	9504		262.928	266.134		0.987953		ubiquitin conjugating enzyme family protein
BBOV_I005060	8670	11895		296.898	333.088		0.891352		ubiquitin conjugating enzyme family protein
BBOV_I005070	14954	27846		512.09	779.753		0.656733		Major Facilitator Superfamily protein
BBOV_I005080	2708	5831		92.7336	163.282		0.567937		GINS complex family protein
BBOV_I005090	5949	6586		203.72	184.423		1.10463		Transcription elongation factor Elf1 like family protein
BBOV_I005100	11622	14573		397.988	408.078		0.975273		unspecified product
BBOV_I005105	56	58		1.91768	1.62414		1.18074		unspecified product
BBOV_I005110	272	192		9.31446	5.37645		1.73246		variant erythrocyte surface antigen-1 alpha subunit
BBOV_I005120	154	277		5.27363	7.75665		0.679885		variant erythrocyte surface antigen-1 beta subunit
BBOV_I005140	471	267		16.1291	7.47662		2.15727		variant erythrocyte surface antigen-1 alpha subunit
BBOV_I005150	145	199		4.96543	5.57246		0.891065		SmORF protein
BBOV_I005160	4355	5460		149.134	152.893		0.975416		variant erythrocyte surface antigen-1 beta subunit
BBOV_I005180	73	120		2.49984	3.36028		0.743937		variant erythrocyte surface antigen-1 alpha subunit
BBOV_I005190	1936	2591		66.297	72.554		0.913761		variant erythrocyte surface antigen-1 alpha subunit
BBOV_I005805	70	89		2.3971	2.49221		0.961839		variant erythrocyte surface antigen-1
BBOV_I005815	5704	8111		195.33	227.127		0.860002		variant erythrocyte surface antigen-1 alpha subunit
BBOV_I005825	28	23		0.958841	0.644054		1.48876		variant erythrocyte surface antigen-1 beta subunit
BBOV_I005835	16	13		0.547909	0.36403		1.50512		variant erythrocyte surface antigen-1 beta subunit
BBOV_I005845	48	47		1.64373	1.31611		1.24893		variant erythrocyte surface antigen-1 alpha subunit
BBOV_I005855	55	63		1.88344	1.76415		1.06762		unspecified product
BBOV_I005865	81	103		2.77379	2.88424		0.961706		variant erythrocyte surface antigen-1 beta subunit
BBOV_I005875	472	608		16.1633	17.0254		0.949364		variant erythrocyte surface antigen-1 alpha subunit
BBOV_I005885	2435	3848		83.3849	107.753		0.773853		variant erythrocyte surface antigen-1 beta subunit
BBOV_I005895	130	189		4.45176	5.29244		0.841155		variant erythrocyte surface antigen-1 alpha subunit
BBOV_I005905	61	110		2.0889	3.08026		0.678159		variant erythrocyte surface antigen-1 beta subunit
BBOV_I005915	94	143		3.21897	4.00433		0.803871		variant erythrocyte surface antigen-1 alpha subunit
BBOV_I005925	2945	3674		100.85	102.881		0.980258		variant erythrocyte surface antigen-1 beta subunit
BBOV_I005935	15	4		0.513665	0.112009		4.58591		variant erythrocyte surface antigen-1 alpha subunit
BBOV_I005945	36	40		1.2328	1.12009		1.10062		variant erythrocyte surface antigen-1 beta subunit
BBOV_I005955	78	160		2.67106	4.48037		0.596169		variant erythrocyte surface antigen-1 alpha subunit
BBOV_II000005	0	0		0	0		#DIV/0!		unspecified product
BBOV_II000010	44	74		1.50675	2.07217		0.727136		putative integral membrane protein
BBOV_II000020	0	0		0	0		#DIV/0!		putative integral membrane protein
BBOV_II000030	7	21		0.23971	0.588049		0.407637		variant erythrocyte surface antigen-1 alpha subunit
BBOV_II000040	72	81		2.46559	2.26819		1.08703		variant erythrocyte surface antigen-1 alpha subunit
BBOV_II000050	15897	20096		544.382	562.735		0.967386		putative integral membrane protein
BBOV_II000060	3151	3061		107.904	85.7151		1.25887		SmORF protein
BBOV_II000070	2747	4192		94.0692	117.386		0.801368		putative integral membrane protein
BBOV_II000080	49	63		1.67797	1.76415		0.951152		putative integral membrane protein
BBOV_II000090	0	0		0	0		#DIV/0!		putative integral membrane protein
BBOV_II000100	39	72		1.33553	2.01617		0.66241		variant erythrocyte surface antigen-1 beta subunit
BBOV_II000110	2649	3526		90.7132	98.7362		0.918743		variant erythrocyte surface antigen-1 alpha subunit
BBOV_II000120	9132	12763		312.719	357.394		0.874999		putative integral membrane protein
BBOV_II000125	862	1136		29.5186	31.8106		0.927947		unspecified product
BBOV_II000130	1445	1174		49.4831	32.8747		1.5052		putative integral membrane protein
BBOV_II000140	7499	7440		256.798	208.337		1.23261		Mitochondrial carrier family protein
BBOV_II000150	835	2514		28.594	70.3979		0.406177		unspecified product
BBOV_II000160	442	918		15.136	25.7061		0.588808		unspecified product
BBOV_II000170	17356	39562		594.345	1107.83		0.536495		cathepsin C Papain cysteine protease family protein
BBOV_II000175	1565	3782		53.5924	105.905		0.506043		putative integral membrane protein
BBOV_II000180	9580	19582		328.061	548.342		0.598278		putative integral membrane protein
BBOV_II000190	4427	3812		151.6	106.745		1.42021		ATPase associated with various cellular activities (AAA) family protein
BBOV_II000195	1383	1192		47.3599	33.3788		1.41886		PHAX RNA-binding domain family protein
BBOV_II000200	2450	2303		83.8986	64.4894		1.30097		putative Peptidyl-prolyl cis-trans isomerase-like 3 cyclophilin
BBOV_II000210	8411	7804		288.029	218.53		1.31803		WD domain G-beta repeat family protein
BBOV_II000220	9163	12623		313.781	353.473		0.887707		Oligosaccharyl transferase STT3 subunit family protein
BBOV_II000230	28995	24506		992.914	686.225		1.44692		unspecified product
BBOV_II000240	41338	41029		1415.59	1148.91		1.23212		putative Glucose-6-phosphate isomerase cytosolic
BBOV_II000250	4747	3801		162.558	106.437		1.52727		CBF/Mak21 family protein
BBOV_II000270	307	285		10.513	7.98066		1.31731		Nnucleolar GTP-binding protein 1 (NOG1) family protein
BBOV_II000280	2647	3309		90.6447	92.6597		0.978254		COG4 transport family protein
BBOV_II000285	633	923		21.6767	25.8462		0.83868		putative integral membrane protein
BBOV_II000290	6232	8990		213.411	251.741		0.847739		unspecified product
BBOV_II000300	459	413		15.7181	11.565		1.35912		Rab-GTPase-TBC domain family protein
BBOV_II000310	13401	11076		458.908	310.154		1.47961		Glycosyltransferase 20 family protein
BBOV_II000320	3091	1970		105.849	55.1646		1.91879		unspecified product
BBOV_II000325	877	438		30.0323	12.265		2.44861		unspecified product
BBOV_II000340	4779	7288		163.654	204.081		0.801905		unspecified product
BBOV_II000350	11129	6957		381.105	194.812		1.95627		RNA recognition motif domain containing protein
BBOV_II000360	8367	9731		286.522	272.491		1.05149		DNA topoisomerase family protein
BBOV_II000362	3547	4955		121.465	138.752		0.875411		Replication factor A protein 3 family protein
BBOV_II000364	64	86		2.19164	2.4082		0.910072		putative integral membrane protein
BBOV_II000370	8	20		0.273955	0.560047		0.489164		variant erythrocyte surface antigen-1 alpha subunit
BBOV_II000380	12	9		0.410932	0.252021		1.63055		variant erythrocyte surface antigen-1 beta subunit
BBOV_II000390	50	59		1.71222	1.65214		1.03636		variant erythrocyte surface antigen-1 alpha subunit
BBOV_II000400	0	0		0	0		#DIV/0!		SmORF protein
BBOV_II000410	4223	5937		144.614	166.25		0.869858		unspecified product
BBOV_II000420	1747	2189		59.8248	61.2971		0.975982		Zinc finger C3HC4 type (RING finger) family protein
BBOV_II000430	4332	5299		148.346	148.384		0.999744		SURF1 family protein
BBOV_II000440	1164	1268		39.8604	35.507		1.12261		Rab-GTPase-TBC domain family protein
BBOV_II000450	4364	3762		149.442	105.345		1.4186		unspecified product
BBOV_II000460	211	219		7.22555	6.13251		1.17824		Zinc-finger double-stranded RNA-binding family protein
BBOV_II000470	801	1010		27.4297	28.2824		0.969852		tRNA (Guanine-1)-methyltransferase family protein
BBOV_II000480	545	732		18.6632	20.4977		0.9105		unspecified product
BBOV_II000490	889	1324		30.4432	37.0751		0.821123		Tim10/DDP zinc finger family protein
BBOV_II000500	5263	7381		180.228	206.685		0.871992		XPG I-region DNA excision repair family protein
BBOV_II000510	9	18		0.308199	0.504042		0.611455		DNA-directed RNA polymerase Transcription factor S-II (TFIIS) family protein
BBOV_II000520	3006	2429		102.938	68.0177		1.51341		Galactose oxidase central domain family protein
BBOV_II000530	4580	5659		156.839	158.465		0.989738		putative integral membrane protein
BBOV_II000540	10243	9064		350.765	253.813		1.38198		unspecified product
BBOV_II000550	11051	15165		378.434	424.655		0.891156		phosphatidylinositol glycan Mannosyltransferase (PIG-M) family protein
BBOV_II000560	1480	1299		50.6816	36.375		1.39331		unspecified product
BBOV_II000570	11917	14490		408.09	405.754		1.00576		unspecified product
BBOV_II000580	269	322		9.21172	9.01675		1.02162		Ribosome recycling factor family protein
BBOV_II000590	1824	1915		62.4617	53.6245		1.1648		unspecified product
BBOV_II000600	4257	6287		145.778	176.051		0.828046		Zinc finger in N-recognin (UBR box) family protein
BBOV_II000610	5388	5952		184.508	166.67		1.10703		Protein kinase domain family protein
BBOV_II000620	4305	5976		147.422	167.342		0.880962		unspecified product
BBOV_II000630	5372	7411		183.961	207.525		0.886449		Zinc finger C3HC4 type (RING finger) family protein
BBOV_II000640	10813	11528		370.284	322.811		1.14706		Elongation factor Tu GTP binding domain family protein
BBOV_II000650	2000	2847		68.4887	79.7226		0.859087		ribosomal protein L37 family protein
BBOV_II000660	4276	4166		146.429	116.658		1.2552		Restriction endonuclease-like superfamily protein
BBOV_II000670	329	314		11.2664	8.79273		1.28133		putative integral membrane protein
BBOV_II000675	3824	1730		130.95	48.444		2.70313		putative integral membrane protein
BBOV_II000680	249413	234544		8540.98	6567.78		1.30044		Spherical Body Protein 2 truncated copy 12 (SBP2)
BBOV_II000690	644	349		22.0533	9.77281		2.2566		putative integral membrane protein
BBOV_II000700	158	68		5.4106	1.90416		2.84147		unspecified product
BBOV_II000710	5977	4243		204.678	118.814		1.72268		unspecified product
BBOV_II000720	60	39		2.05466	1.09209		1.8814		unspecified product
BBOV_II000730	5128	6599		175.605	184.787		0.950308		unspecified product
BBOV_II000735	788	320		26.9845	8.96075		3.01142		unspecified product
BBOV_II000740	191970	239055		6573.88	6694.1		0.982042		Spherical Body Protein 2 (SBP2)
BBOV_II000750	15862	12887		543.184	360.866		1.50522		unspecified product
BBOV_II000760	12946	13974		443.327	391.305		1.13295		protein kinase domain containing protein
BBOV_II000770	1730	2180		59.2427	61.0451		0.970474		putative integral membrane protein
BBOV_II000780	12241	15020		419.185	420.595		0.996647		putative dihydrofolate reductase/thymidilate synthase
BBOV_II000790	1668	1383		57.1195	38.7272		1.47492		unspecified product
BBOV_II000800	11385	17909		389.872	501.494		0.777421		unspecified product
BBOV_II000805	317	654		10.8555	18.3135		0.592756		unspecified product
BBOV_II000810	3183	5527		109	154.769		0.704274		ATP-dependent DNA helicase RecQ family protein
BBOV_II000820	7774	8731		266.215	244.488		1.08887		structural maintenance of chromosomes family protein
BBOV_II000830	1690	5160		57.8729	144.492		0.400527		unspecified product
BBOV_II000840	1189	2019		40.7165	56.5367		0.720178		putative integral membrane protein
BBOV_II000850	3210	2614		109.924	73.1981		1.50174		KRI1-like C-terminal family protein
BBOV_II000860	3259	3957		111.602	110.805		1.00719		unspecified product
BBOV_II000870	8958	8348		306.761	233.763		1.31227		ATP-dependent metallopeptidase HflB family protein
BBOV_II000880	24072	26699		824.329	747.634		1.10258		Ribosomal protein L6e family protein
BBOV_II000890	33471	36717		1146.19	1028.16		1.1148		Elongation factor 1 gamma conserved domain family protein
BBOV_II000895	142	227		4.86269	6.35653		0.764992		putative integral membrane protein
BBOV_II000900	10117	14280		346.45	399.873		0.866399		variant erythrocyte surface antigen-1 alpha subunit
BBOV_II000910	51	63		1.74646	1.76415		0.989975		variant erythrocyte surface antigen-1 beta subunit
BBOV_II000915	2064	2166		70.6803	60.6531		1.16532		unspecified product
BBOV_II000920	0	0		0	0		#DIV/0!		variant erythrocyte surface antigen-1 alpha subunit
BBOV_II000930	20518	26837		702.625	751.499		0.934965		Major Facilitator Superfamily protein
BBOV_II000940	519	966		17.7728	27.0503		0.657029		variant erythrocyte surface antigen-1 alpha subunit
BBOV_II000945	708	764		24.245	21.3938		1.13327		variant erythrocyte surface antigen-1 alpha subunit
BBOV_II000950	1490	2318		51.024	64.9094		0.786081		SprT-like family protein
BBOV_II000960	4712	4989		161.359	139.704		1.15501		unspecified product
BBOV_II000970	12005	15337		411.103	429.472		0.95723		unspecified product
BBOV_II000980	3089	3754		105.781	105.121		1.00628		unspecified product
BBOV_II000990	2839	3774		97.2196	105.681		0.919937		unspecified product
BBOV_II001010	6889	8378		235.909	234.604		1.00557		periodic tryptophan protein 2 family protein
BBOV_II001020	9324	12797		319.294	358.346		0.891022		OST-HTH Associated domain family protein
BBOV_II001030	25957	30902		888.88	865.328		1.02722		unspecified product
BBOV_II001040	2950	4485		101.021	125.59		0.804367		unspecified product
BBOV_II001050	2386	3383		81.707	94.7319		0.862508		Ribosomal protein S6 family protein
BBOV_II001060	13764	19515		471.339	546.466		0.862523		60S ribosomal protein L44 family protein
BBOV_II001070	475	108		16.2661	3.02425		5.37854		unspecified product
BBOV_II001080	7618	16949		260.873	474.612		0.549656		Caspase domain family protein
BBOV_II001090	6875	8488		235.43	237.684		0.990517		Root hair defective 3 GTP-binding protein (RHD3) family protein
BBOV_II001095	2003	2261		68.5914	63.3133		1.08337		HIT zinc finger family protein
BBOV_II001100	1753	2323		60.0303	65.0494		0.922842		ribosomal RNA dimethyladenosine transferase family protein
BBOV_II001110	5034	5719		172.386	160.145		1.07643		unspecified product
BBOV_II001120	13357	15648		457.401	438.18		1.04387		Delta-aminolevulinic acid dehydratase family protein
BBOV_II001130	1895	2142		64.893	59.981		1.08189		Peptidase M16 inactive domain family protein
BBOV_II001140	8725	13191		298.782	369.379		0.808876		B-box zinc finger family protein
BBOV_II001150	3018	2757		103.349	77.2024		1.33868		DNA-directed RNA polymerases family protein
BBOV_II001160	8533	10444		292.207	292.456		0.999147		putative lysyl-tRNA synthetase
BBOV_II001170	3729	4895		127.697	137.071		0.93161		Prefoldin subunit family protein
BBOV_II001180	2991	5254		102.425	147.124		0.696179		unspecified product
BBOV_II001185	1267	1380		43.3876	38.6432		1.12277		6-cysteine (F)
BBOV_II001190	295	157		10.1021	4.39637		2.29782		6-cysteine (G)
BBOV_II001200	1125	701		38.5249	19.6296		1.96259		6-cysteine (H)
BBOV_II001210	3568	2755		122.184	77.1464		1.58379		RNA recognition motif domain containing protein
BBOV_II001220	9141	9848		313.027	275.767		1.13512		putative triosephosphate isomerase protein
BBOV_II001230	3535	3882		121.054	108.705		1.1136		polynucleotide 5'-hydroxyl-kinase family protein
BBOV_II001240	8554	5726		292.926	160.341		1.82689		Conserved region of Rad21 / Rec8 like family protein
BBOV_II001250	27888	31482		955.006	881.569		1.0833		putative vesicle-associated membrane protein
BBOV_II001260	4628	5411		158.483	151.521		1.04595		RNA polymerase Rpb6 family protein
BBOV_II001270	4324	6831		148.072	191.284		0.774098		LNS2 (Lipin/Ned1/Smp2) family protein
BBOV_II001280	1489	4478		50.9898	125.394		0.406635		DHHC zinc finger domain/ankyrin repeat containing protein
BBOV_II001290	2162	2546		74.0362	71.2939		1.03846		spc97 / spc98 family protein
BBOV_II001300	7057	8110		241.662	227.099		1.06413		2-oxoacid dehydrogenases acyltransferase (catalytic domain) family protein
BBOV_II001310	6540	10630		223.958	297.665		0.752383		Inner membrane complex family protein
BBOV_II001320	10748	10896		368.058	305.113		1.2063		unspecified product
BBOV_II001330	6822	6104		233.615	170.926		1.36676		Rad51 family protein
BBOV_II001335	985	1269		33.7307	35.535		0.949225		unspecified product
BBOV_II001350	3523	4427		120.643	123.966		0.97319		unspecified product
BBOV_II001360	4572	3852		156.565	107.865		1.45149		putative integral membrane protein
BBOV_II001362	626	751		21.4369	21.0298		1.01936		putative integral membrane protein
BBOV_II001364	1845	2190		63.1808	61.3251		1.03026		putative integral membrane protein
BBOV_II001366	31	47		1.06157	1.31611		0.8066		unspecified product
BBOV_II001370	2882	3711		98.6922	103.917		0.949724		variant erythrocyte surface antigen-1 beta subunit
BBOV_II001380	276	457		9.45143	12.7971		0.738563		SmORF protein
BBOV_II001390	8481	12039		290.426	337.12		0.861492		SmORF protein
BBOV_II001400	346	497		11.8485	13.9172		0.851362		variant erythrocyte surface antigen-1 alpha subunit
BBOV_II001410	2796	3180		95.7471	89.0474		1.07524		variant erythrocyte surface antigen-1 alpha subunit
BBOV_II001420	8092	22082		277.105	618.347		0.448138		putative integral membrane protein
BBOV_II001430	611	344		20.9233	9.6328		2.17209		Zinc finger C-x8-C-x5-C-x3-H type (and similar) family protein
BBOV_II001440	1769	3626		60.5782	101.536		0.596615		unspecified product
BBOV_II001460	11111	14119		380.489	395.365		0.962373		JAB1/Mov34/MPN/PAD-1 ubiquitin protease family protein
BBOV_II001470	1015	1731		34.758	48.472		0.717073		unspecified product
BBOV_II001480	1126	1036		38.5591	29.0104		1.32915		unspecified product
BBOV_II001490	24606	21913		842.616	613.615		1.3732		putative Vacuolar H+ transporting ATPase subunit B
BBOV_II001500	13848	11163		474.215	312.59		1.51705		putative integral membrane protein
BBOV_II001510	18421	13321		630.815	373.019		1.69111		unspecified product
BBOV_II001520	10100	10285		345.868	288.004		1.20091		26S proteasome non-ATPase regulatory subunit 3 family protein
BBOV_II001530	3558	5924		121.841	165.886		0.734489		unspecified product
BBOV_II001540	15780	16101		540.375	450.866		1.19853		putative vacuolar ATP synthase subunit d
BBOV_II001550	5563	6287		190.501	176.051		1.08208		putative integral membrane protein
BBOV_II001560	4514	3524		154.579	98.6802		1.56646		unspecified product
BBOV_II001570	2213	3468		75.7827	97.1121		0.780363		unspecified product
BBOV_II001580	7575	10945		259.401	306.486		0.846372		unspecified product
BBOV_II001590	3631	3778		124.341	105.793		1.17533		unspecified product
BBOV_II001600	4018	4575		137.594	128.111		1.07402		putative 60S ribosome subunit biogenesis protein NIP7
BBOV_II001605	3205	4525		109.753	126.711		0.866172		unspecified product
BBOV_II001610	13584	17137		465.175	479.876		0.969365		AP2 domain family protein
BBOV_II001620	19377	26804		663.552	750.574		0.884059		putative rpn2_yeast 26S proteasome regulatory subunit rpn2
BBOV_II001630	22512	25720		770.908	720.22		1.07038		kelch repeat domain containing protein
BBOV_II001640	3687	10497		126.259	293.94		0.429539		unspecified product
BBOV_II001650	31708	55570		1085.82	1556.09		0.697787		putative 40S ribosomal protein S3 protein
BBOV_II001660	2606	1200		89.2407	33.6028		2.65575		putative integral membrane protein
BBOV_II001670	10439	23586		357.477	660.463		0.541251		Calcium-activated BK potassium channel alpha subunit family protein
BBOV_II001680	6687	5913		228.992	165.578		1.38299		Vitamin-D-receptor interacting Mediator subunit 4 family protein
BBOV_II001690	6185	5522		211.801	154.629		1.36974		unspecified product
BBOV_II001700	11953	11559		409.322	323.679		1.26459		putative integral membrane protein
BBOV_II001710	2630	3791		90.0626	106.157		0.848392		unspecified product
BBOV_II001715	660	953		22.6013	26.6862		0.846926		unspecified product
BBOV_II001720	2841	2947		97.2881	82.5229		1.17892		Protein phosphatase 2C family protein
BBOV_II001730	5102	6190		174.715	173.334		1.00796		structural maintenance of chromosome (smc) family protein
BBOV_II001740	16745	23108		573.421	647.078		0.88617		unspecified product
BBOV_II001750	16570	12628		567.429	353.613		1.60466		putative histone 2B protein
BBOV_II001755	16	9		0.547909	0.252021		2.17406		unspecified product
BBOV_II001760	34280	71846		1173.9	2011.86		0.583489		unspecified product
BBOV_II001770	15918	12147		545.101	340.144		1.60256		myb-like DNA-binding/DnaJ domain containing protein
BBOV_II001775	1180	1209		40.4083	33.8548		1.19358		unspecified product
BBOV_II001780	6198	4808		212.246	134.635		1.57645		RNA recognition motif domain containing protein
BBOV_II001790	8022	14783		274.708	413.958		0.663612		putative integral membrane protein
BBOV_II001800	10559	13431		361.586	376.099		0.961411		PPPDE putative peptidase domain family protein
BBOV_II001810	9133	11193		312.753	313.43		0.997841		Symplekin tight junction protein C terminal family protein
BBOV_II001830	5586	5765		191.289	161.433		1.18494		unspecified product
BBOV_II001840	13858	16295		474.558	456.298		1.04002		proteasome PCI/PINT domain family protein
BBOV_II001850	9335	11716		319.671	328.075		0.974382		proteasome PCI/PINT domain family protein
BBOV_II001860	16907	22724		578.969	636.325		0.909863		putative 60S ribosomal L22e protein
BBOV_II001870	7255	5927		248.443	165.97		1.49691		RNA recognition motif domain containing protein
BBOV_II001880	6992	8129		239.436	227.631		1.05186		unspecified product
BBOV_II001890	2806	3573		96.0896	100.052		0.960393		putative histone H3
BBOV_II001900	5647	6300		193.378	176.415		1.09615		putative Histone H2A
BBOV_II001910	6976	7847		238.888	219.734		1.08717		Tetratricopeptide repeat family protein
BBOV_II001920	3876	4269		132.731	119.542		1.11033		Ribosomal protein L19 family protein
BBOV_II001930	3092	3869		105.883	108.341		0.977316		pre-mRNA-processing factor SLU7 family member
BBOV_II001940	10404	15743		356.278	440.841		0.808178		DHHC palmitoyltransferase family protein
BBOV_II001945	931	1478		31.8815	41.3874		0.770317		unspecified product
BBOV_II001950	5307	4345		181.735	121.67		1.49367		unspecified product
BBOV_II001960	754	1253		25.8202	35.0869		0.735893		unspecified product
BBOV_II001970	83	103		2.84228	2.88424		0.985452		MAC/Perforin domain family protein
BBOV_II001980	6420	6540		219.849	183.135		1.20047		DNA-directed RNA polymerase Rpb2 domain 6 family protein
BBOV_II001990	10215	12555		349.806	351.569		0.994984		coatomer subunit
BBOV_II001995	5254	6414		179.92	179.607		1.00174		unspecified product
BBOV_II002000	6741	8985		230.841	251.601		0.917489		phospholipase D (PLD) active site motif family protein
BBOV_II002010	3976	2795		136.155	78.2665		1.73964		unspecified product
BBOV_II002020	667	902		22.841	25.2581		0.904303		MAC/Perforin domain family protein
BBOV_II002030	2900	3690		99.3085	103.329		0.961094		Mitochondrial 39-S ribosomal protein L47 (MRP-L47) family protein
BBOV_II002040	6510	8332		222.931	233.315		0.95549		unspecified product
BBOV_II002050	19554	14395		669.614	403.094		1.66119		putative DNA-directed RNA polymerase II subunit RPB2
BBOV_II002060	13821	16168		473.291	452.742		1.04539		putative integral membrane protein
BBOV_II002070	2810	4265		96.2266	119.43		0.805716		vacuolar iron transporter (VIT) family protein
BBOV_II002080	15311	13022		524.315	364.646		1.43787		kelch repeat domain containing protein
BBOV_II002090	8126	8399		278.269	235.192		1.18316		Phosphoenolpyruvate carboxylase family protein
BBOV_II002100	12488	9899		427.643	277.195		1.54275		unspecified product
BBOV_II002110	3682	3884		126.088	108.761		1.15931		Restriction endonuclease-like superfamily protein
BBOV_II002130	1639	3285		56.1265	91.9877		0.610152		unspecified product
BBOV_II002140	6436	8143		220.396	228.023		0.966554		Ubiquinol-cytochrome C reductase hinge family protein
BBOV_II002150	3965	3342		135.779	93.5838		1.45088		pre-mRNA processing factor 3 (PRP3) family protein
BBOV_II002160	1039	763		35.5799	21.3658		1.66527		HORMA domain containing protein
BBOV_II002170	2286	3460		78.2825	96.8881		0.807969		putative H/ACA ribonucleoprotein complex subunit GAR1
BBOV_II002180	1722	2550		58.9687	71.4059		0.825824		ribosomal RNA large subunit FtsJ-like methyltransferase family protein
BBOV_II002190	7798	9561		267.037	267.73		0.997411		Thioredoxin-like family protein
BBOV_II002200	1318	1356		45.134	37.9712		1.18864		unspecified product
BBOV_II002210	1605	1927		54.9621	53.9605		1.01856		unspecified product
BBOV_II002220	5810	7858		198.96	220.042		0.904188		non-SMC mitotic condensation complex subunit 1 family protein
BBOV_II002230	1426	1668		48.8324	46.7079		1.04549		XRN 5'-3' exonuclease N-terminus family protein
BBOV_II002240	4793	5381		164.133	150.681		1.08928		26S proteasome regulatory subunit RPN10 domain protein
BBOV_II002250	1428	1546		48.9009	43.2916		1.12957		putative tyrosyl-tRNA synthetase
BBOV_II002255	268	392		9.17748	10.9769		0.836071		putative integral membrane protein
BBOV_II002260	54	71		1.84919	1.98817		0.9301		variant erythrocyte surface antigen-1 alpha subunit
BBOV_II002270	44	42		1.50675	1.1761		1.28114		variant erythrocyte surface antigen-1 alpha subunit
BBOV_II002275	0	0		0	0		#DIV/0!		SmORF protein
BBOV_II002280	0	0		0	0		#DIV/0!		SmORF protein
BBOV_II002290	0	0		0	0		#DIV/0!		SmORF protein
BBOV_II002300	0	0		0	0		#DIV/0!		variant erythrocyte surface antigen-1 alpha subunit
BBOV_II002310	0	0		0	0		#DIV/0!		variant erythrocyte surface antigen-1 beta subunit
BBOV_II002320	118	192		4.04083	5.37645		0.75158		variant erythrocyte surface antigen-1 alpha subunit
BBOV_II002330	658	767		22.5328	21.4778		1.04912		putative proteasome subunit alpha type 6 protein
BBOV_II002340	208	176		7.12282	4.92841		1.44526		Prolyl oligopeptidase family protein
BBOV_II002350	2084	2194		71.3652	61.4371		1.1616		helicase with zinc finger motif protein
BBOV_II002360	17208	18166		589.276	508.69		1.15842		unspecified product
BBOV_II002370	2646	2227		90.6105	62.3612		1.45299		WD domain G-beta repeat family protein
BBOV_II002380	452	424		15.4784	11.873		1.30367		unspecified product
BBOV_II002390	3815	2975		130.642	83.3069		1.5682		micro-fibrillar-associated protein 1 (MFAP1) C-terminus containing protein
BBOV_II002400	951	1406		32.5664	39.3713		0.82716		unspecified product
BBOV_II002410	3103	2718		106.26	76.1103		1.39613		putative Small nuclear ribonucleoprotein SmD3b
BBOV_II002420	5901	6820		202.076	190.976		1.05812		RING-variant domain family protein
BBOV_II002430	2907	6344		99.5483	177.647		0.560372		unspecified product
BBOV_II002440	2640	3714		90.405	104.001		0.869274		unspecified product
BBOV_II002450	2680	2654		91.7748	74.3182		1.23489		unspecified product
BBOV_II002460	3707	3286		126.944	92.0157		1.37959		Rab-GTPase-TBC domain family protein
BBOV_II002470	1211	957		41.4699	26.7982		1.54749		unspecified product
BBOV_II002480	8517	10084		291.659	282.376		1.03288		WD domain G-beta repeat family protein
BBOV_II002500	903	1234		30.9226	34.5549		0.894885		Histone-like transcription factor (CBF/NF-Y) and archaeal histone family protein
BBOV_II002510	5663	4544		193.926	127.243		1.52406		Replication factor C C-terminal domain family protein
BBOV_II002520	1961	1351		67.1531	37.8311		1.77507		ATPase associated with various cellular activities (AAA) family protein
BBOV_II002530	933	718		31.95	20.1057		1.5891		Translation initiation factor IF-3 C-terminal domain family protein
BBOV_II002540	81500	84741		2790.91	2372.95		1.17614		putative glyceraldehyde-3-phosphate dehydrogenase type I
BBOV_II002550	16426	20264		562.497	567.439		0.991291		cytochrome C1 family protein
BBOV_II002560	1313	1305		44.9628	36.543		1.23041		Zinc-finger double-stranded RNA-binding family protein
BBOV_II002570	0	0		0	0		#DIV/0!		unspecified product
BBOV_II002580	0	0		0	0		#DIV/0!		unspecified product
BBOV_II002590	0	0		0	0		#DIV/0!		unspecified product
BBOV_II002600	450	559		15.4099	15.6533		0.984453		unspecified product
BBOV_II002610	1240	1656		42.463	46.3719		0.915705		diadenosine tetraphosphate (Ap4a) hydrolase family member protein
BBOV_II002620	2469	4789		84.5492	134.103		0.630479		putative u6 snRNA-associated sm-like protein Lsm2
BBOV_II002630	8607	19492		294.741	545.821		0.539995		Thrombospondin-Related Anonymous Protein 3 (TRAP3)
BBOV_II002640	2299	2140		78.7277	59.925		1.31377		unspecified product
BBOV_II002650	9296	9139		318.335	255.913		1.24392		Thrombospondin-Related Anonymous Protein 1 (TRAP1)
BBOV_II002660	1750	2391		59.9276	66.9536		0.895062		unspecified product
BBOV_II002665	6494	6078		222.383	170.198		1.30661		C-terminal duplication domain of Friend of PRMT1 (FoP) family protein
BBOV_II002670	32844	43883		1124.72	1228.83		0.91528		40S ribosomal subunit protein S4/S9 family protein
BBOV_II002680	3999	4643		136.943	130.015		1.05329		unspecified product
BBOV_II002690	12201	12372		417.815	346.445		1.20601		FACT complex subunit (SPT16/CDC68) family protein
BBOV_II002700	9591	7229		328.437	202.429		1.62248		Serine/arginine-rich splicing factor 9
BBOV_II002710	2332	2605		79.8578	72.9461		1.09475		Proteasome subunit beta type-1 family protein
BBOV_II002720	507	634		17.3619	17.7535		0.977942		unspecified product
BBOV_II002730	13527	9852		463.223	275.879		1.67908		cyclin N-terminal domain containing protein
BBOV_II002740	9509	12403		325.629	347.313		0.937568		putative V-type H+ transporting ATPase 16kDa proteolipid subunit
BBOV_II002750	228	301		7.80771	8.4287		0.926324		putative 50S ribosomal subunit protein L14
BBOV_II002760	613	771		20.9918	21.5898		0.972301		histone RNA hairpin-binding family protein
BBOV_II002770	411	1553		14.0744	43.4876		0.323642		putative integral membrane protein
BBOV_II002780	6718	8051		230.053	225.447		1.02043		putative arginyl-tRNA synthetase
BBOV_II002790	5609	7437		192.076	208.253		0.922321		Phosphatidylinositol 3- and 4-kinase family protein
BBOV_II002800	30683	40742		1050.72	1140.87		0.920979		putative ribosomal protein L13
BBOV_II002810	2844	3903		97.3909	109.293		0.891098		SNARE_syntaxin exocytosis family protein
BBOV_II002820	3258	3263		111.568	91.3716		1.22104		putative integral membrane protein
BBOV_II002830	1734	1907		59.3797	53.4004		1.11197		putative integral membrane protein
BBOV_II002840	10249	13707		350.97	383.828		0.914394		unspecified product
BBOV_II002850	1670	1899		57.188	53.1764		1.07544		diadenosine tetraphosphate (Ap4a) hydrolase family member protein
BBOV_II002860	1012	1974		34.6553	55.2766		0.626943		putative u6 snRNA-associated sm-like protein Lsm2
BBOV_II002870	11660	29339		399.289	821.56		0.486013		Thrombospondin-Related Anonymous Protein 4 (TRAP4)
BBOV_II002880	62278	63122		2132.67	1767.56		1.20656		unspecified product
BBOV_II002890	8398	13711		287.584	383.94		0.749033		Thrombospondin-Related Anonymous Protein 2 (TRAP2)
BBOV_II002900	2594	5451		88.8298	152.641		0.581953		putative u6 snRNA-associated sm-like protein Lsm2
BBOV_II002910	3700	4346		126.704	121.698		1.04113		diadenosine tetraphosphate (Ap4a) hydrolase family member protein
BBOV_II002920	512	521		17.5331	14.5892		1.20178		Iron-binding zinc finger CDGSH type family protein
BBOV_II002930	11	37		0.376688	1.03609		0.363568		DHHC zinc finger domain containing protein
BBOV_II002940	1356	1757		46.4353	49.2001		0.943805		unspecified product
BBOV_II002945	38	24		1.30128	0.672056		1.93627		unspecified product
BBOV_II002950	603	702		20.6493	19.6576		1.05045		26 proteasome complex subunit family protein
BBOV_II002960	3122	2744		106.911	76.8384		1.39137		Adaptin N terminal region family protein
BBOV_II002970	318	381		10.8897	10.6689		1.0207		Cysteine-rich PDZ-binding protein
BBOV_II002980	1002	1554		34.3128	43.5156		0.788517		Dynamin central region family protein
BBOV_II002990	0	0		0	0		#DIV/0!		unspecified product
BBOV_II003000	768	1031		26.2996	28.8704		0.910955		tRNA N6-adenosine threonylcarbamoyltransferase family protein
BBOV_II003010	769	934		26.3339	26.1542		1.00687		PCI/PINT 26S proteasome regulatory subunit family protein
BBOV_II003020	3161	3831		108.246	107.277		1.00904		unspecified product
BBOV_II003030	735	1058		25.1696	29.6265		0.849564		SpoU rRNA Methylase family protein
BBOV_II003040	33	55		1.13006	1.54013		0.733746		Leucine Rich repeats (2 copies) family protein
BBOV_II003050	32342	50743		1107.53	1420.92		0.779444		Receptor of activated protein C kinase (RACK) 1 family protein
BBOV_II003060	4	8		0.136977	0.224019		0.611455		RPAP1-like C-terminal family protein
BBOV_II003070	181	174		6.19822	4.87241		1.27211		unspecified product
BBOV_II003080	358	510		12.2595	14.2812		0.858435		WD domain G-beta repeat family protein
BBOV_II003090	1718	2566		58.8318	71.854		0.818768		RNA polymerase III subunit RPC82 helix-turn-helix domain family protein
BBOV_II003100	1129	1539		38.6618	43.0956		0.897118		Chromatin-linked Adaptor for MSL Proteins (CLAMP)
BBOV_II003110	9651	15092		330.492	422.611		0.782024		putative 60S ribosomal protein L12 protein
BBOV_II003120	108	151		3.69839	4.22835		0.874664		unspecified product
BBOV_II003130	1393	1779		47.7023	49.8161		0.957568		Elongation factor Tu GTP binding domain family protein
BBOV_II003140	866	1035		29.6556	28.9824		1.02323		unspecified product
BBOV_II003150	361	238		12.3622	6.66455		1.85492		tRNA pseudouridine synthase family protein
BBOV_II003160	15356	24179		525.856	677.068		0.776666		putative 40S ribosomal subunit protein S14
BBOV_II003170	2759	12288		94.4801	344.093		0.274577		unspecified product
BBOV_II003180	2293	2884		78.5222	80.7587		0.972307		NLI interacting factor-like phosphatase family protein
BBOV_II003190	381	478		13.0471	13.3851		0.974746		BolA-like family protein
BBOV_II003200	20401	34740		698.619	972.801		0.718152		putative integral membrane protein
BBOV_II003210	1583	3083		54.2088	86.3312		0.627916		B-box zinc finger family protein
BBOV_II003220	651	755		22.2931	21.1418		1.05446		zinc finger nitric oxide synthase-interacting protein
BBOV_II003230	16807	17594		575.544	492.673		1.16821		AP2 domain family protein
BBOV_II003240	6380	7151		218.479	200.245		1.09106		Doublecortin family protein
BBOV_II003250	20104	19576		688.448	548.174		1.25589		eukaryotic translation initiation factor 3 subunit family protein
BBOV_II003260	3220	5939		110.267	166.306		0.663036		prenyltransferase UbiA family protein
BBOV_II003270	28340	44552		970.484	1247.56		0.777906		putative 40S ribosomal protein S24 protein
BBOV_II003280	3774	3041		129.238	85.1551		1.51768		DEAD/DEAH box helicase family protein
BBOV_II003290	2803	2885		95.9868	80.7867		1.18815		WD domain G-beta repeat family protein
BBOV_II003300	438	181		14.999	5.06842		2.95931		Pumilio-family RNA binding repeat protein
BBOV_II003310	1242	1989		42.5315	55.6966		0.763627		CAF1 ribonuclease family protein
BBOV_II003320	4309	4327		147.559	121.166		1.21782		unspecified product
BBOV_II003325	1602	2071		54.8594	57.9928		0.945969		unspecified product
BBOV_II003330	6281	4777		215.089	133.767		1.60793		RNA polymerase I specific transcription initiation factor RRN3 family protein
BBOV_II003340	9801	9584		335.629	268.374		1.2506		AMMECR1 family protein
BBOV_II003350	4546	9487		155.675	265.658		0.585996		putative integral membrane protein
BBOV_II003355	2854	3250		97.7333	91.0076		1.0739		Thioredoxin-like family protein
BBOV_II003360	2093	2047		71.6734	57.3208		1.25039		Elongation factor TS family protein
BBOV_II003370	13580	15796		465.038	442.325		1.05135		Sec1 family protein
BBOV_II003375	3446	3911		118.006	109.517		1.07751		unspecified product
BBOV_II003380	4278	5630		146.497	157.653		0.929238		Rab-GTPase-TBC domain family protein
BBOV_II003390	5683	6299		194.611	176.387		1.10332		ribosome biogenesis family protein
BBOV_II003400	4629	10385		158.517	290.804		0.545099		unspecified product
BBOV_II003410	4714	8355		161.428	233.959		0.689982		Mcm10 replication factor family protein
BBOV_II003420	6714	10234		229.916	286.576		0.802288		unspecified product
BBOV_II003430	2305	3080		78.9332	86.2472		0.915197		putative peptide chain release factor 2
BBOV_II003440	42624	37978		1459.63	1063.47		1.37251		MIF4G (middle) domain family protein
BBOV_II003442	245	72		8.38986	2.01617		4.16129		unspecified product
BBOV_II003444	382	160		13.0813	4.48037		2.9197		unspecified product
BBOV_II003450	14587	13772		499.522	385.648		1.29528		Bystin (adhesion) family protein
BBOV_II003460	15201	21472		520.548	601.266		0.865753		putative 60S ribosomal protein L36
BBOV_II003470	3572	4506		122.321	126.179		0.969426		unspecified product
BBOV_II003480	4955	5557		169.681	155.609		1.09043		putative 26S proteasome regulatory particle non-ATPase subunit8
BBOV_II003490	3693	4273		126.464	119.654		1.05692		DnaJ domain family protein
BBOV_II003500	6429	6173		220.157	172.858		1.27363		unspecified product
BBOV_II003510	4769	3707		163.311	103.805		1.57326		TFIIS helical bundle-like domain family protein
BBOV_II003520	1276	1786		43.6958	50.0122		0.873703		unspecified product
BBOV_II003530	5393	22015		184.68	616.471		0.299575		Mechanosensitive ion channel family protein
BBOV_II003540	5326	11052		182.385	309.482		0.589325		DNA repair protein rhp51
BBOV_II003545	542	422		18.5604	11.817		1.57066		Prefoldin subunit family protein
BBOV_II003550	7159	8082		245.155	226.315		1.08325		Pescadillo N-terminus family protein
BBOV_II003560	7275	21367		249.127	598.326		0.416374		Mechanosensitive ion channel family protein
BBOV_II003570	7088	7653		242.724	214.302		1.13263		Bromodomain family protein
BBOV_II003580	4870	4984		166.77	139.564		1.19494		pre-rRNA-processingfamily protein
BBOV_II003590	1567	1869		53.6609	52.3364		1.02531		Mago_nashi superfamily protein
BBOV_II003600	13	37		0.445176	1.03609		0.429671		unspecified product
BBOV_II003610	3112	3653		106.568	102.293		1.0418		START domain family protein
BBOV_II003620	10	8		0.342443	0.224019		1.52864		unspecified product
BBOV_II003625	1160	1192		39.7234	33.3788		1.19008		zinc finger CCCH domain family protein
BBOV_II003630	22774	30174		779.88	844.942		0.922998		putative acetyl-CoA synthetase
BBOV_II003640	8069	7685		276.317	215.198		1.28402		HEAT-like repeat family protein
BBOV_II003650	5638	7651		193.07	214.246		0.901159		putative thioredoxin-1
BBOV_II003655	197	413		6.74613	11.565		0.583325		unspecified product
BBOV_II003660	711	1184		24.3477	33.1548		0.734366		unspecified product
BBOV_II003670	1075	989		36.8127	27.6943		1.32925		STAG domain family protein
BBOV_II003680	9091	9781		311.315	273.891		1.13664		Adaptin N terminal region family protein
BBOV_II003690	2680	7921		91.7748	221.806		0.413761		C2 domain family protein
BBOV_II003700	5220	6712		178.755	187.952		0.951071		LCCL domain-containing protein CCP2
BBOV_II003705	2213	2320		75.7827	64.9654		1.16651		3-oxo-5-alpha-steroid 4-dehydrogenase family protein
BBOV_II003710	1314	1200		44.997	33.6028		1.33909		unspecified product
BBOV_II003720	1107	1079		37.9085	30.2145		1.25464		unspecified product
BBOV_II003730	2298	2428		78.6935	67.9897		1.15743		unspecified product
BBOV_II003740	1459	2100		49.9625	58.8049		0.849631		unspecified product
BBOV_II003750	459	425		15.7181	11.901		1.32074		hemolysin-III related family protein
BBOV_II003760	26505	36047		907.646	1009.4		0.899193		putative integral membrane protein
BBOV_II003770	86	51		2.94501	1.42812		2.06216		unspecified product
BBOV_II003780	32	29		1.09582	0.812068		1.34942		Methyltransferase domain family protein
BBOV_II003790	271	316		9.28021	8.84874		1.04876		unspecified product
BBOV_II003800	1709	3780		58.5236	105.849		0.552898		Nucleosome assembly protein (NAP) family protein
BBOV_II003810	1913	2295		65.5094	64.2654		1.01936		WD domain G-beta repeat family protein
BBOV_II003820	1790	3728		61.2973	104.393		0.58718		sf-assemblin/beta giardin family protein
BBOV_II003830	1092	1448		37.3948	40.5474		0.92225		RWD domain containing protein
BBOV_II003840	4309	5521		147.559	154.601		0.95445		unspecified product
BBOV_II003850	6191	5727		212.007	160.369		1.32199		unspecified product
BBOV_II003860	3922	4789		134.306	134.103		1.00151		XPG I-region nuclease family protein
BBOV_II003870	1377	1639		47.1544	45.8958		1.02742		Zinc finger C-x8-C-x5-C-x3-H type (and similar) family protein
BBOV_II003880	2046	2173		70.0639	60.8491		1.15144		unspecified product
BBOV_II003890	3156	2876		108.075	80.5347		1.34197		putative U5 small nuclear ribonucleoprotein 40 kDa protein
BBOV_II003900	12619	17015		432.129	476.46		0.906959		putative 26S proteasome AAA-ATPase subunit RPT4a
BBOV_II003910	176	154		6.027	4.31236		1.39761		putative integral membrane protein
BBOV_II003920	9952	12200		340.8	341.628		0.997574		HEAT repeat family protein
BBOV_II003930	25	48		0.856108	1.34411		0.636932		unspecified product
BBOV_II003940	9	30		0.308199	0.84007		0.366873		unspecified product
BBOV_II003950	3441	4118		117.835	115.314		1.02186		Got1/Sft2-like family protein
BBOV_II003960	3304	5472		113.143	153.229		0.738394		unspecified product
BBOV_II003965	5542	5474		189.782	153.285		1.2381		unspecified product
BBOV_II003970	3326	8666		113.897	242.668		0.469351		unspecified product
BBOV_II003980	8031	15797		275.016	442.353		0.621712		putative integral membrane protein
BBOV_II003990	1544	2912		52.8732	81.5428		0.648411		Ribosome-binding factor A family protein
BBOV_II004000	4729	5512		161.941	154.349		1.04919		50S ribosome-binding GTPase family protein
BBOV_II004005	1117	1200		38.2509	33.6028		1.13833		putative integral membrane protein
BBOV_II004010	3472	5383		118.896	150.737		0.788769		putative N-terminal acetyltransferase A complex catalytic subunit NAA10
BBOV_II004020	25237	31536		864.224	883.082		0.978646		ribosomal protein S10/S20 family protein
BBOV_II004030	54462	58298		1865.01	1632.48		1.14244		Inner membrane complex family protein
BBOV_II004040	17962	27493		615.097	769.868		0.798964		Temperature dependent protein affecting M2 dsRNA replication family protein
BBOV_II004050	6231	5780		213.376	161.853		1.31833		putative U5 small nuclear ribonucleoprotein
BBOV_II004060	4274	6186		146.36	173.222		0.844927		Concanavalin A-like lectin/glucanases family protein
BBOV_II004065	774	718		26.5051	20.1057		1.31829		unspecified product
BBOV_II004070	1802	1816		61.7083	50.8522		1.21348		ATP-dependent Clp protease proteolytic subunit family protein
BBOV_II004080	67616	68782		2315.46	1926.06		1.20218		Hsp20/alpha crystallin family protein
BBOV_II004082	2635	3157		90.2338	88.4034		1.02071		Sedlin N-terminal conserved region family protein
BBOV_II004084	5562	6400		190.467	179.215		1.06279		putative integral membrane protein
BBOV_II004090	5930	8232		203.069	230.515		0.880935		Ulp1 protease family C-terminal catalytic domain protein
BBOV_II004100	12738	14954		436.204	418.747		1.04169		chaperone ClpB_D2-small superfamily protein
BBOV_II004110	3	10		0.102733	0.280023		0.366873		variant erythrocyte surface antigen-1 alpha subunit
BBOV_II004120	90	90		3.08199	2.52021		1.22291		variant erythrocyte surface antigen-1 alpha subunit
BBOV_II004130	31	45		1.06157	1.2601		0.842449		variant erythrocyte surface antigen-1 beta subunit
BBOV_II004140	139	248		4.75996	6.94458		0.685421		variant erythrocyte surface antigen-1 alpha subunit
BBOV_II004150	0	0		0	0		#DIV/0!		SmORF protein
BBOV_II004160	0	0		0	0		#DIV/0!		SmORF protein
BBOV_II004170	0	0		0	0		#DIV/0!		variant erythrocyte surface antigen-1 alpha subunit
BBOV_II004180	2981	4093		102.082	114.614		0.890666		Major Facilitator Superfamily protein
BBOV_II004190	54	103		1.84919	2.88424		0.641137		variant erythrocyte surface antigen-1 alpha subunit
BBOV_II004200	0	0		0	0		#DIV/0!		putative integral membrane protein
BBOV_II004210	0	0		0	0		#DIV/0!		putative integral membrane protein
BBOV_II004220	1448	1512		49.5858	42.3395		1.17115		SmORF protein
BBOV_II004225	2	0		0.0684887	0		#DIV/0!		unspecified product
BBOV_II004230	65014	78060		2226.36	2185.86		1.01853		AP2 domain family protein
BBOV_II004240	2675	2350		91.6036	65.8055		1.39204		Glutaredoxin family protein
BBOV_II004250	2564	3050		87.8025	85.4071		1.02805		Ribosomal protein L7Ae/L30e/S12e/Gadd45 family protein
BBOV_II004260	13605	13506		465.894	378.199		1.23187		Ran-specific GTPase-activating protein domain protein
BBOV_II004270	26175	29731		896.345	832.537		1.07664		putative splicing factor 3b subunit 3
BBOV_II004280	8642	15458		295.939	432.86		0.683684		unspecified product
BBOV_II004285	201	198		6.88311	5.54446		1.24144		Dolichol-phosphate mannosyltransferase subunit 3 (DPM3) family protein
BBOV_II004290	7112	8770		243.546	245.58		0.991714		CAS/CSE protein C-terminus family protein
BBOV_II004300	13475	27297		461.442	764.38		0.603682		putative small GTP-binding protein sar1
BBOV_II004310	4471	4267		153.106	119.486		1.28138		unspecified product
BBOV_II004320	4389	5627		150.298	157.569		0.953857		Maf1 regulator family protein
BBOV_II004330	3103	3063		106.26	85.7711		1.23888		SPFH domain / Band 7 family protein
BBOV_II004335	1146	1338		39.244	37.4671		1.04743		Iron-binding zinc finger CDGSH type family protein
BBOV_II004340	23185	17952		793.955	502.698		1.57939		CRAL/TRIO domain family protein
BBOV_II004350	13169	11518		450.964	322.531		1.3982		LETM1-like family protein
BBOV_II004360	3627	4321		124.204	120.998		1.0265		Memo-like family protein
BBOV_II004370	231	183		7.91044	5.12443		1.54367		unspecified product
BBOV_II004380	6445	6471		220.705	181.203		1.218		Protein kinase catalytic domain C family protein
BBOV_II004390	7593	5584		260.017	156.365		1.66289		putative mitochondrial carrier protein
BBOV_II004400	1739	1876		59.5509	52.5324		1.1336		BTB/POZ K+ channel tetramerization domain containing protein
BBOV_II004405	1259	2316		43.1136	64.8534		0.664786		Ring finger domain family protein
BBOV_II004410	1568	2074		53.6951	58.0768		0.924553		TH1 family protein
BBOV_II004420	3359	8019		115.027	224.551		0.512253		formin homology 2 domain containing protein
BBOV_II004430	1117	2056		38.2509	57.5728		0.664392		unspecified product
BBOV_II004440	2067	1892		70.783	52.9804		1.33602		Hinge domain of cleavage stimulation factor subunit 2 family protein
BBOV_II004450	2346	3222		80.3372	90.2235		0.890424		Cytosol aminopeptidase family catalytic domain protein
BBOV_II004460	6695	10113		229.266	283.188		0.80959		unspecified product
BBOV_II004470	37792	38798		1294.16	1086.43		1.1912		DEAD/DEAH box helicase family protein
BBOV_II004480	4036	4161		138.21	116.518		1.18617		SPOC domain containing protein
BBOV_II004490	109	144		3.73263	4.03234		0.925675		methylase-like family protein
BBOV_II004495	3024	3779		103.555	105.821		0.978587		putative integral membrane protein
BBOV_II004500	2768	2522		94.7883	70.6219		1.34219		unspecified product
BBOV_II004510	5222	8989		178.824	251.713		0.710428		putative integral membrane protein
BBOV_II004520	79	148		2.7053	4.14435		0.652769		putative integral membrane protein
BBOV_II004530	555	602		19.0056	16.8574		1.12743		CG8
BBOV_II004540	1192	1330		40.8192	37.2431		1.09602		unspecified product
BBOV_II004550	179	388		6.12973	10.8649		0.564177		26S proteasome non-ATPase regulatory subunit 9 domain protein
BBOV_II004560	5052	3631		173.002	101.676		1.7015		unspecified product
BBOV_II004570	33239	40166		1138.25	1124.74		1.01201		putative 40S ribosomal protein S11
BBOV_II004580	1860	2013		63.6944	56.3687		1.12996		Mitochondrial ribosomal protein L51 / S25 / CI-B8 domain family protein
BBOV_II004590	2619	3164		89.6859	88.5994		1.01226		unspecified product
BBOV_II004600	1901	1550		65.0985	43.4036		1.49984		unspecified product
BBOV_II004610	3400	4672		116.431	130.827		0.88996		Helicase associated domain (HA2) family protein
BBOV_II004620	6343	7318		217.212	204.921		1.05998		unspecified product
BBOV_II004630	3039	3476		104.069	97.3361		1.06917		Protein phosphatase inhibitor 2 (IPP-2) family protein
BBOV_II004640	4188	5764		143.415	161.405		0.88854		putative vesicle transport protein-like family
BBOV_II004650	13689	12250		468.771	343.029		1.36656		putative T-complex protein 1 epsilon subunit
BBOV_II004660	1182	970		40.4768	27.1623		1.49018		putative Ubiquitin-conjugating enzyme E2 2
BBOV_II004670	7960	7145		272.585	200.077		1.3624		endonuclease/exonuclease/phosphatase family protein
BBOV_II004680	9666	11892		331.006	333.004		0.994		DEAD/DEAH box helicase family protein
BBOV_II004690	5522	5857		189.097	164.01		1.15296		Eukaryotic membrane family protein
BBOV_II004700	19671	17589		673.62	492.533		1.36767		DNA polymerase alpha/epsilon subunit B family protein
BBOV_II004710	14115	15016		483.359	420.483		1.14953		unspecified product
BBOV_II004720	3711	6102		127.081	170.87		0.743726		unspecified product
BBOV_II004730	11743	13101		402.131	366.859		1.09615		DnaJ C terminal domain family protein
BBOV_II004740	3064	3476		104.925	97.3361		1.07796		Tetratricopeptide repeat family protein
BBOV_II004745	1626	1431		55.6813	40.0713		1.38955		putative integral membrane protein
BBOV_II004750	12358	15246		423.191	426.924		0.991258		putative 60S ribosomal protein L39-1
BBOV_II004755	2390	2371		81.8439	66.3935		1.23271		unspecified product
BBOV_II004760	3903	3342		133.656	93.5838		1.42819		unspecified product
BBOV_II004770	5228	7840		179.029	219.538		0.815481		unspecified product
BBOV_II004780	1182	1856		40.4768	51.9723		0.778814		unspecified product
BBOV_II004790	3165	2809		108.383	78.6585		1.3779		Ribosomal protein L9 N-terminal domain family protein
BBOV_II004800	4574	5265		156.634	147.432		1.06241		WD domain G-beta repeat family protein
BBOV_II004820	3590	4341		122.937	121.558		1.01134		Indole-3-glycerol phosphate synthase family protein
BBOV_II004830	426	1008		14.5881	28.2264		0.516825		putative integral membrane protein
BBOV_II004840	9193	25115		314.808	703.279		0.447629		unspecified product
BBOV_II004850	6126	5247		209.781	146.928		1.42778		putative integral membrane protein
BBOV_II004860	1175	1011		40.2371	28.3104		1.42128		RNA recognition motif domain containing protein
BBOV_II004870	1311	1251		44.8943	35.0309		1.28156		unspecified product
BBOV_II004880	3028	4853		103.692	135.895		0.763027		MIZ/SP-RING zinc finger family protein
BBOV_II004890	14449	17688		494.796	495.305		0.998972		Peptidase M16C associated family protein
BBOV_II004900	7943	10546		272.003	295.313		0.921067		Calcium-activated BK potassium channel alpha subunit family protein
BBOV_II004920	5005	6551		171.393	183.443		0.93431		SNF2 domain-containing protein / helicase domain-containing protein
BBOV_II004930	5814	6533		199.097	182.939		1.08832		putative 26s proteasome aaa-ATPase subunit Rpt3
BBOV_II004940	2568	2699		87.9394	75.5783		1.16355		unspecified product
BBOV_II004950	16908	20659		579.003	578.5		1.00087		putative adenylosuccinate synthetase
BBOV_II004955	187	98		6.40369	2.74423		2.33351		unspecified product
BBOV_II004960	4445	4626		152.216	129.539		1.17506		RNA recognition motif domain containing protein
BBOV_II004970	13660	18601		467.778	520.871		0.898067		putative peroxiredoxin (alkyl hydroperoxide reductase subunitC)
BBOV_II004980	1517	2238		51.9486	62.6692		0.828934		GNL3L/Grn1 putative GTPase family protein
BBOV_II004985	280	1354		9.58841	37.9152		0.252891		unspecified product
BBOV_II004990	3846	5984		131.704	167.566		0.785981		Repeat domain in Vibrio Colwellia Bradyrhizobium and Shewanella (VCBS) family protein
BBOV_II005000	1273	1604		43.593	44.9157		0.970551		unspecified product
BBOV_II005005	723	598		24.7586	16.7454		1.47853		Tic22-like family protein
BBOV_II005010	1547	1482		52.976	41.4995		1.27655		unspecified product
BBOV_II005020	2236	2805		76.5703	78.5465		0.97484		unspecified product
BBOV_II005030	1924	2424		65.8861	67.8777		0.970659		unspecified product
BBOV_II005040	2419	2989		82.837	83.699		0.989702		putative ribosomal protein L16/L10e
BBOV_II005065	34	11		1.16431	0.308026		3.7799		unspecified product
BBOV_II005070	4895	3534		167.626	98.9602		1.69387		Cytidylyltransferase family protein
BBOV_II005080	1279	1446		43.7985	40.4914		1.08167		Ferredoxin-1 domain containing protein
BBOV_II005090	23806	30242		815.22	846.847		0.962654		Ribosomal_S19 superfamily protein
BBOV_II005100	2757	9511		94.4116	266.33		0.354491		Ctr copper transporter family protein
BBOV_II005110	1178	1370		40.3398	38.3632		1.05152		unspecified product
BBOV_II005120	4301	9952		147.285	278.679		0.52851		putative integral membrane protein
BBOV_II005130	1174	1197		40.2028	33.5188		1.19941		unspecified product
BBOV_II005140	331	258		11.3349	7.2246		1.56893		unspecified product
BBOV_II005150	101	74		3.45868	2.07217		1.66911		putative integral membrane protein
BBOV_II005160	4966	3666		170.057	102.657		1.65657		DNA replication licensing factor MCM4 family protein
BBOV_II005170	2678	3020		91.7063	84.567		1.08442		unspecified product
BBOV_II005180	3320	4271		113.691	119.598		0.950611		Ubiquitin carboxyl-terminal hydrolase family protein
BBOV_II005185	1498	1877		51.298	52.5604		0.975982		unspecified product
BBOV_II005190	7551	8211		258.579	229.927		1.12461		Enhancer of polycomb-like family protein
BBOV_II005200	1103	2016		37.7715	56.4527		0.669082		unspecified product
BBOV_II005210	17142	30857		587.016	864.068		0.679364		putative integral membrane protein
BBOV_II005220	14776	18714		505.994	524.036		0.965572		Cytidylyltransferase family protein
BBOV_II005230	5551	6533		190.09	182.939		1.03909		WW domain containing protein
BBOV_II005240	2859	5213		97.9045	145.976		0.670689		putative SNAP protein
BBOV_II005250	3854	4962		131.978	138.948		0.949838		CDP-alcohol phosphatidyltransferase family protein
BBOV_II005260	1261	1753		43.1821	49.0881		0.879686		tRNA methyltransferase complex GCD14 subunit family protein
BBOV_II005270	2985	4014		102.219	112.401		0.909414		myb-like DNA-binding domain containing protein
BBOV_II005280	116	232		3.97234	6.49654		0.611455		unspecified product
BBOV_II005282	118	166		4.04083	4.64839		0.869297		Protein kinase GSK-3 domain family protein
BBOV_II005284	627	764		21.4712	21.3938		1.00362		unspecified product
BBOV_II005290	903	1526		30.9226	42.7316		0.723648		ADP-ribosylation factor family protein
BBOV_II005300	501	890		17.1564	24.9221		0.688402		unspecified product
BBOV_II005310	3287	4175		112.561	116.91		0.962804		Single-strand binding family protein
BBOV_II005330	3565	5041		122.081	141.16		0.864843		putative DNA primase eukaryotic-type small subunit
BBOV_II005340	7759	6852		265.702	191.872		1.38479		putative cytidine triphosphate synthetase (CTP)
BBOV_II005350	5869	8485		200.98	237.6		0.845876		Proteasome activator pa28 beta subunit family protein
BBOV_II005360	2602	5401		89.1037	151.241		0.589152		Translation initiation factor SUI1 family protein
BBOV_II005370	11288	25510		386.55	714.339		0.541129		unspecified product
BBOV_II005380	23486	24781		804.262	693.926		1.159		ubiquitin carboxyl-terminal hydrolase family protein
BBOV_II005390	15724	24843		538.458	695.662		0.774022		Sec63 Brl domain family protein
BBOV_II005400	54	38		1.84919	1.06409		1.73782		unspecified product
BBOV_II005410	2192	1659		75.0636	46.4559		1.6158		unspecified product
BBOV_II005420	3010	4274		103.075	119.682		0.861244		Organic solute transporter Ostalpha family protein
BBOV_II005430	24200	29808		828.713	834.693		0.992835		cAMP-dependent protein kinase regulatory subunit family protein
BBOV_II005440	22773	24205		779.846	677.796		1.15056		unspecified product
BBOV_II005450	10394	10287		355.936	288.06		1.23563		unspecified product
BBOV_II005460	557	352		19.0741	9.85682		1.93512		unspecified product
BBOV_II005470	26611	37998		911.276	1064.03		0.856436		gliding-associated protein 45
BBOV_II005480	109852	64178		3761.81	1797.13		2.09323		AP2 domain family protein
BBOV_II005490	6672	6054		228.478	169.526		1.34775		DEAD/DEAH box helicase family protein
BBOV_II005500	6512	5682		222.999	159.109		1.40155		Chromatin assembly factor 1 subunit A family protein
BBOV_II005510	1408	1162		48.216	32.5387		1.4818		ATP-dependent DNA helicase RecQ family protein
BBOV_II005520	13849	12222		474.25	342.244		1.3857		H/ACA ribonucleoprotein complex subunit family protein
BBOV_II005530	18675	19695		639.513	551.506		1.15958		CCR4-Not complex component Not1 family protein
BBOV_II005540	316	591		10.8212	16.5494		0.653874		Peptidase C54 family protein
BBOV_II005550	8406	9406		287.858	263.39		1.0929		unspecified product
BBOV_II005560	2011	5635		68.8653	157.793		0.436428		cyclic nucleotide-binding domain containing protein
BBOV_II005562	1182	2943		40.4768	82.4109		0.491158		Cyclic nucleotide-binding domain family protein
BBOV_II005564	1797	5291		61.5371	148.16		0.415341		unspecified product
BBOV_II005570	12563	20897		430.211	585.165		0.735197		Phosphate transporter family protein
BBOV_II005580	92	193		3.15048	5.40445		0.582941		putative integral membrane protein
BBOV_II005590	1214	2637		41.5726	73.8421		0.562993		unspecified product
BBOV_II005600	5453	3858		186.734	108.033		1.72849		SKIP/SNW domain of chromatin family protein
BBOV_II005610	1642	1470		56.2292	41.1634		1.366		Guanylate-binding protein N-terminal domain family protein
BBOV_II005620	5397	4923		184.817	137.855		1.34065		unspecified product
BBOV_II005630	3206	2729		109.787	76.4184		1.43666		DnaJ-containing family protein X-domain
BBOV_II005640	2089	1791		71.5364	50.1522		1.42639		Glycosyltransferase 28 C-terminal domain family protein
BBOV_II005650	4459	3495		152.695	97.8681		1.56022		LUC7 N_terminus family protein
BBOV_II005660	6755	6434		231.32	180.167		1.28392		rRNA-processing arch domain family protein
BBOV_II005670	2407	2400		82.4261	67.2056		1.22648		unspecified product
BBOV_II005680	1639	2647		56.1265	74.1222		0.757215		CDK-activating kinase assembly factor MAT1 family protein
BBOV_II005690	3403	10447		116.533	292.54		0.39835		C2_Ferlin domain containing protein
BBOV_II005700	19495	26868		667.593	752.367		0.887324		calcium ATPase SERCA-like family protein
BBOV_II005710	1127	1266		38.5934	35.451		1.08864		N2N2-dimethylguanosine tRNA methyltransferase family protein
BBOV_II005720	903	973		30.9226	27.2463		1.13493		Ras family protein
BBOV_II005730	2925	2577		100.165	72.162		1.38805		transcription factor TAFII55 protein conserved region family protein
BBOV_II005740	1344	1390		46.0244	38.9232		1.18244		unspecified product
BBOV_II005750	1459	1374		49.9625	38.4752		1.29856		unspecified product
BBOV_II005760	1028	1380		35.2032	38.6432		0.910979		tRNA synthetases class I family protein
BBOV_II005770	620	688		21.2315	19.2656		1.10204		Mitochondrial pyruvate carrier 1 family protein
BBOV_II005780	3811	5091		130.505	142.56		0.915441		putative integral membrane protein
BBOV_II005790	5501	5314		188.378	148.804		1.26594		putative U1 small nuclear ribonucleoprotein 70kDa
BBOV_II005800	2650	2955		90.7475	82.7469		1.09669		Oxidoreductase NAD-binding domain family protein
BBOV_II005805	165	169		5.65031	4.73239		1.19397		unspecified product
BBOV_II005810	920	1088		31.5048	30.4665		1.03408		unspecified product
BBOV_II005820	2900	3082		99.3085	86.3032		1.15069		putative pre-mRNA branch site protein p14
BBOV_II005840	6083	7763		208.308	217.382		0.958258		Oxidoreductase NAD-binding domain family protein
BBOV_II005850	974	1104		33.354	30.9146		1.07891		5'-3' exonuclease N-terminal resolvase-like domain containing protein
BBOV_II005860	771	834		26.4024	23.3539		1.13053		unspecified product
BBOV_II005870	3265	2664		111.808	74.5982		1.4988		unspecified product
BBOV_II005875	1005	793		34.4155	22.2058		1.54984		unspecified product
BBOV_II005880	6864	6746		235.053	188.904		1.2443		unspecified product
BBOV_II005890	1955	3372		66.9477	94.4239		0.709012		unspecified product
BBOV_II005900	17482	10366		598.659	290.272		2.06241		putative DNA replication licensing factor MCM2
BBOV_II005910	9603	10439		328.848	292.316		1.12497		unspecified product
BBOV_II005920	5935	6472		203.24	181.231		1.12144		Ubiquitin fusion degradation protein UFD1 family protein
BBOV_II005925	639	2216		21.8821	62.0532		0.352635		putative integral membrane protein
BBOV_II005930	4143	8337		141.874	233.455		0.607714		Rhomboid family protein
BBOV_II005940	2129	2829		72.9062	79.2186		0.920316		Rhomboid family protein
BBOV_II005950	1731	2325		59.2769	65.1054		0.910476		Rhomboid family protein
BBOV_II005960	23495	26381		804.57	738.73		1.08913		unspecified product
BBOV_II005970	7545	9585		258.373	268.402		0.962635		Proteasome subunit family protein
BBOV_II005980	5965	12276		204.267	343.757		0.594221		putative Ras-related protein RABA4d
BBOV_II005990	4752	4019		162.729	112.541		1.44595		nucleolar protein-like protein with NOL1/NOP2/sun family putative RNA methylase domain
BBOV_II006000	54784	80207		1876.04	2245.98		0.835287		Profilin family protein
BBOV_II006010	5866	4826		200.877	135.139		1.48645		unspecified product
BBOV_II006020	3974	6212		136.087	173.95		0.782332		putative integral membrane protein
BBOV_II006030	7469	10060		255.771	281.703		0.907944		Sulfate transporter family protein
BBOV_II006040	13358	13219		457.436	370.163		1.23577		putative Nnucleolar protein 58
BBOV_II006050	2513	976		86.056	27.3303		3.14874		unspecified product
BBOV_II006055	1567	1948		53.6609	54.5485		0.983727		putative integral membrane protein
BBOV_II006060	2277	2935		77.9743	82.1868		0.948745		Lariat debranching enzyme C-terminal domain family protein
BBOV_II006070	229	142		7.84195	3.97633		1.97216		Rhomboid family protein
BBOV_II006080	1456	532		49.8597	14.8972		3.34691		Peptidases_S8_Subtilisin_like amily protein
BBOV_II006090	7123	8307		243.922	232.615		1.04861		nuclear protein localization protein 4 (NPL4) family protein
BBOV_II006100	671	569		22.9779	15.9333		1.44213		Rhomboid family protein
BBOV_II006105	1195	1041		40.922	29.1504		1.40382		unspecified product
BBOV_II006110	35062	43136		1200.67	1207.91		0.994011		Ribosomal protein L4/L1 family protein
BBOV_II006120	3567	9153		122.15	256.305		0.476578		unspecified product
BBOV_II006130	5878	5441		201.288	152.361		1.32113		unspecified product
BBOV_II006140	1122	1257		38.4221	35.1989		1.09157		unspecified product
BBOV_II006150	504	456		17.2591	12.7691		1.35164		unspecified product
BBOV_II006155	362	484		12.3964	13.5531		0.914656		putative integral membrane protein
BBOV_II006160	3508	3384		120.129	94.7599		1.26772		putative guanylate kinase
BBOV_II006170	42910	41870		1469.42	1172.46		1.25329		Phosphofructokinase family protein
BBOV_II006180	2547	1891		87.2203	52.9524		1.64715		putative integral membrane protein
BBOV_II006190	2331	1404		79.8235	39.3153		2.03034		Cyclophilin type peptidyl-prolyl cis-trans isomerase/CLD family protein
BBOV_II006200	1855	1808		63.5232	50.6282		1.2547		unspecified product
BBOV_II006210	190	160		6.50642	4.48037		1.45221		unspecified product
BBOV_II006220	2670	2278		91.4324	63.7893		1.43335		unspecified product
BBOV_II006230	9079	10521		310.904	294.613		1.0553		casein kinase superfamily member
BBOV_II006240	14471	20524		495.55	574.72		0.862246		unspecified product
BBOV_II006250	358	327		12.2595	9.15676		1.33884		unspecified product
BBOV_II006260	1478	1821		50.6131	50.9922		0.992565		Ribonuclease H2 non-catalytic subunit (Ylr154p-like) family protein
BBOV_II006270	2963	3611		101.466	101.116		1.00346		unspecified product
BBOV_II006275	3967	3671		135.847	102.797		1.32152		unspecified product
BBOV_II006280	5342	5896		182.933	165.102		1.108		TLD family protein
BBOV_II006290	21180	30010		725.295	840.35		0.863087		putative integral membrane protein
BBOV_II006300	5871	5379		201.048	150.625		1.33477		PPP4R2 family protein
BBOV_II006310	6367	8330		218.034	233.259		0.934726		unspecified product
BBOV_II006320	4091	4023		140.094	112.653		1.24358		pre-mRNA processing ribonucleoprotein (Prp31) C terminal domain family protein
BBOV_II006330	862	1242		29.5186	34.7789		0.848751		NEDD8
BBOV_II006340	4801	6158		164.407	172.438		0.953425		peptidyl-prolyl cis-trans isomerase cyclophilin-type family protein
BBOV_II006350	3666	5430		125.54	152.053		0.825633		unspecified product
BBOV_II006360	13735	14968		470.346	419.139		1.12217		proliferating cell nuclear antigen (pcna) family protein
BBOV_II006370	14199	10756		486.235	301.193		1.61436		unspecified product
BBOV_II006380	24743	54830		847.307	1535.37		0.55186		Thioredoxin family protein
BBOV_II006390	1579	2452		54.0718	68.6617		0.78751		YlqF_related_GTPase family protein
BBOV_II006400	1915	1786		65.5779	50.0122		1.31124		Mitotic checkpoint regulator MAD2B-interacting family protein
BBOV_II006410	5024	7581		172.043	212.286		0.810434		unspecified product
BBOV_II006420	2260	3000		77.3922	84.007		0.921259		Mitochondrial carrier family protein
BBOV_II006425	2961	2271		101.397	63.5933		1.59447		unspecified product
BBOV_II006430	54806	61408		1876.79	1719.57		1.09143		14-3-3 domain containing protein
BBOV_II006440	9602	11892		328.814	333.004		0.987418		U3 small nnucleolar RNA-associated family protein
BBOV_II006450	6865	8419		235.087	235.752		0.997182		unspecified product
BBOV_II006460	25383	39738		869.224	1112.76		0.781145		putative Histone H2A
BBOV_II006470	1656	2946		56.7086	82.4949		0.68742		putative Trafficking protein particle complex subunit 5
BBOV_II006480	13547	10830		463.908	303.265		1.52971		DEAD-box ATP-dependent RNA helicase family protein
BBOV_II006490	15	27		0.513665	0.756063		0.679394		unspecified product
BBOV_II006500	3083	2622		105.575	73.4221		1.43792		Ring finger domain family protein
BBOV_II006510	18188	32197		622.836	901.591		0.690819		putative integral membrane protein
BBOV_II006520	12956	10863		443.67	304.189		1.45853		unspecified product
BBOV_II006530	456	469		15.6154	13.1331		1.18901		putative integral membrane protein
BBOV_II006540	2552	2456		87.3915	68.7737		1.27071		Thrombospondin type 1 domain family protein
BBOV_II006545	441	770		15.1017	21.5618		0.700394		unspecified product
BBOV_II006550	8042	8448		275.393	236.564		1.16414		unspecified product
BBOV_II006560	10834	13260		371.003	371.311		0.999171		DnaJ domain family protein
BBOV_II006570	2259	2617		77.3579	73.2821		1.05562		unspecified product
BBOV_II006580	1747	2460		59.8248	68.8857		0.868465		Leucyl/phenylalanyl-tRNA protein transferase family protein
BBOV_II006590	5660	9052		193.823	253.477		0.764656		unspecified product
BBOV_II006600	7	14		0.23971	0.392033		0.611455		6-cysteine (A)
BBOV_II006610	19	50		0.650642	1.40012		0.464706		6-cysteine (B)
BBOV_II006620	14	10		0.479421	0.280023		1.71207		6-cysteine (C)
BBOV_II006630	10	9		0.342443	0.252021		1.35879		6-cysteine (D)
BBOV_II006640	61	84		2.0889	2.3522		0.888065		6-cysteine (E)
BBOV_II006650	5207	4538		178.31	127.075		1.40319		ribosomal RNA assembly family protein
BBOV_II006660	2688	2535		92.0488	70.9859		1.29672		putative integral membrane protein
BBOV_II006670	1681	1906		57.5647	53.3724		1.07855		Ribosomal protein L22p/L17e family protein
BBOV_II006680	5650	10805		193.48	302.565		0.639467		Sodium/hydrogen exchanger family protein
BBOV_II006700	3342	3350		114.445	93.8078		1.21999		unspecified product
BBOV_II006710	1870	1698		64.0369	47.548		1.34679		putative splicing factor 3a subunit 2
BBOV_II006720	4179	8034		143.107	224.971		0.636114		DnaJ domain family protein
BBOV_II006730	1409	2952		48.2503	82.6629		0.583699		putative mannose-1-phosphate guanyltransferase
BBOV_II006740	4365	4272		149.476	119.626		1.24953		Ubiquitin-conjugating enzyme family protein
BBOV_II006750	726	419		24.8614	11.733		2.11893		MAC/Perforin domain family protein
BBOV_II006760	4202	3824		143.895	107.081		1.34379		clathrin coat assembly protein family protein
BBOV_II006770	43224	42697		1480.18	1195.62		1.238		unspecified product
BBOV_II006775	1948	2717		66.7079	76.0823		0.876786		putative integral membrane protein
BBOV_II006780	403	573		13.8005	16.0453		0.860092		variant erythrocyte surface antigen-1 alpha subunit
BBOV_II006790	303	345		10.376	9.6608		1.07403		variant erythrocyte surface antigen-1 beta subunit
BBOV_II006800	3524	2728		120.677	76.3904		1.57974		SmORF protein
BBOV_II006810	75	40		2.56832	1.12009		2.29296		SmORF protein
BBOV_II006820	6017	7784		206.048	217.97		0.945304		variant erythrocyte surface antigen-1 beta subunit
BBOV_II006830	1435	2168		49.1406	60.7091		0.809444		variant erythrocyte surface antigen-1 alpha subunit
BBOV_II006840	8061	12635		276.044	353.809		0.780204		Alpha/beta hydrolase family protein
BBOV_II006845	504	913		17.2591	25.5661		0.675078		unspecified product
BBOV_II006850	3679	8641		125.985	241.968		0.520667		putative integral membrane protein
BBOV_II006860	10622	12022		363.743	336.644		1.0805		WD domain G-beta repeat family protein
BBOV_II006870	9382	12011		321.28	336.336		0.955236		WD domain G-beta repeat family protein
BBOV_II006880	6698	7639		229.369	213.91		1.07227		WD domain G-beta repeat family protein
BBOV_II006890	791	1015		27.0873	28.4224		0.953026		Ser/Thr protein kinase domain containing protein
BBOV_II006900	3620	4510		123.964	126.291		0.981582		flavoprotein domain containing protein
BBOV_II006910	1989	2415		68.112	67.6256		1.00719		SNF7 family protein
BBOV_II006920	3592	3215		123.006	90.0275		1.36631		putative Citrate synthase 5 mitochondrial
BBOV_II006930	8291	11713		283.92	327.991		0.865632		GcpE family protein
BBOV_II006940	10149	11041		347.546	309.174		1.12411		Iron-binding zinc finger CDGSH type family protein
BBOV_II006950	6615	6420		226.526	179.775		1.26005		acyltransferase family protein
BBOV_II006960	2647	5131		90.6447	143.68		0.630879		Vacuolar sorting protein 9 (VPS9) domain family protein
BBOV_II006970	3580	5389		122.595	150.905		0.812399		Histone-binding protein RBBP4 or subunit C of CAF1 complex family protein
BBOV_II006980	2799	5684		95.8499	159.165		0.602203		PX domain family protein
BBOV_II006990	13749	22635		470.825	633.833		0.742823		putative integral membrane protein
BBOV_II007000	7667	12855		262.551	359.97		0.72937		Major Facilitator Superfamily protein
BBOV_II007010	3050	4396		104.445	123.098		0.84847		Spc97 / Spc98 family protein
BBOV_II007020	2102	2913		71.9816	81.5708		0.882443		CAF1 ribonuclease family protein
BBOV_II007030	9003	10266		308.302	287.472		1.07246		unspecified product
BBOV_II007040	5251	8592		179.817	240.596		0.747381		putative eukaryotic translation initiation factor 2 beta
BBOV_II007050	1762	1951		60.3385	54.6325		1.10444		putative integral membrane protein
BBOV_II007060	2137	2831		73.1801	79.2746		0.923122		putative 50S ribosomal subunit protein L28
BBOV_II007070	2033	2527		69.6187	70.7619		0.983845		4-diphosphocytidyl-2-C-methyl-D-erythritol kinase
BBOV_II007080	3291	4885		112.698	136.791		0.823868		unspecified product
BBOV_II007090	10700	9785		366.414	274.003		1.33726		ATPase associated with various cellular activities (AAA) family protein
BBOV_II007100	8318	6132		284.844	171.71		1.65887		pumilio homology domain family protein
BBOV_II007110	213	493		7.29404	13.8051		0.528357		Mitochondrial ribosomal protein L27 family protein
BBOV_II007120	11013	35801		377.133	1002.51		0.376188		AP2 domain family protein
BBOV_II007130	944	1215		32.3266	34.0228		0.950146		unspecified product
BBOV_II007140	20923	23299		716.494	652.426		1.0982		XRN 5'-3' exonuclease N-terminus family protein
BBOV_II007150	832	682		28.4913	19.0976		1.49188		mac/perforin domain containing protein
BBOV_II007170	1617	1211		55.3731	33.9108		1.6329		putative phenylalanine-tRNA ligase
BBOV_II007180	8105	11264		277.55	315.418		0.879944		unspecified product
BBOV_II007190	7758	8032		265.667	224.915		1.18119		putative dihydroorotate dehydrogenase (fumarate)
BBOV_II007200	6901	8136		236.32	227.827		1.03728		ATPase associated with various cellular activities (AAA) family protein
BBOV_II007210	18163	18852		621.98	527.9		1.17822		unspecified product
BBOV_II007220	8380	10350		286.967	289.824		0.990143		CRM1 exportin C terminal family protein
BBOV_II007230	6277	4498		214.952	125.954		1.70658		calmodulin-domain kinase 2 protein
BBOV_II007240	1044	2046		35.7511	57.2928		0.624007		Methyltransferase TYW3 family protein
BBOV_II007250	2273	3054		77.8374	85.5191		0.910175		PHD finger-like domain-containing protein 5A
BBOV_II007255	6217	6064		212.897	169.806		1.25376		Elongation factor Tu GTP binding domain family protein
BBOV_II007260	5375	5002		184.063	140.068		1.3141		Ring finger domain family protein
BBOV_II007270	6736	7066		230.67	197.864		1.1658		EXS (signal transduction mechanisms) family protein
BBOV_II007280	907	1133		31.0596	31.7266		0.978975		WD domain G-beta repeat family protein
BBOV_II007290	1153	1826		39.4837	51.1323		0.772188		unspecified product
BBOV_II007300	2376	3529		81.3645	98.8202		0.823359		unspecified product
BBOV_II007310	30071	29080		1029.76	814.308		1.26458		GYF domain family protein
BBOV_II007320	283	342		9.69114	9.5768		1.01194		putative 50S ribosomal subunit L24
BBOV_II007330	7524	6511		257.654	182.323		1.41317		unspecified product
BBOV_II007340	8129	18627		278.372	521.599		0.533689		erythrocyte membrane-associated antigen
BBOV_II007350	4691	6998		160.64	195.96		0.819759		putative integral membrane protein
BBOV_II007360	6490	10045		222.246	281.283		0.790113		Glutaredoxin family protein
BBOV_II007370	2963	4621		101.466	129.399		0.784134		3-demethylubiquinone-9 3-O-methyltransferase
BBOV_II007380	7633	14643		261.387	410.038		0.63747		Cyclin N-terminal domain family protein
BBOV_II007390	1958	3193		67.0504	89.4114		0.749908		Ser/Thr protein kinase family protein
BBOV_II007400	1064	1674		36.436	46.8759		0.777286		unspecified product
BBOV_II007410	1518	2895		51.9829	81.0667		0.641236		erythrocyte membrane-associated antigen
BBOV_II007420	2488	3757		85.1999	105.205		0.809848		putative integral membrane protein
BBOV_II007430	1869	2813		64.0026	78.7706		0.81252		Glutaredoxin family protein
BBOV_II007440	3588	5352		122.869	149.868		0.819843		3-demethylubiquinone-9 3-O-methyltransferase
BBOV_II007445	4544	6844		155.606	191.648		0.811938		Programmed cell death protein 2 C-terminal putative domain family protein
BBOV_II007450	12999	10847		445.142	303.741		1.46553		Eukaryotic DNA topoisomerase I catalytic core family protein
BBOV_II007460	16217	10009		555.34	280.275		1.98141		Bromodomain family protein
BBOV_II007470	10836	15245		371.072	426.896		0.869233		Phosphatidylinositol-4-phosphate 5-Kinase family protein
BBOV_II007480	7108	11166		243.409	312.674		0.778474		26S proteasome regulatory subunit family protein
BBOV_II007490	530	488		18.1495	13.6651		1.32816		unspecified product
BBOV_II007500	1022	1107		34.9977	30.9986		1.12901		Transcription factor TFIIB repeat family protein
BBOV_II007510	1923	3717		65.8518	104.085		0.632676		Adenylate kinase isoenzyme 6
BBOV_II007520	1893	3054		64.8245	85.5191		0.758012		NOL1/NOP2/sun family protein
BBOV_II007530	705	623		24.1423	17.4455		1.38387		putative integral membrane protein
BBOV_II007540	2596	2468		88.8983	69.1098		1.28633		putative DNA-directed RNA polymerase II subunit RPB9
BBOV_II007550	552	925		18.9029	25.9022		0.72978		Erv1 / Alr family protein
BBOV_II007555	197	377		6.74613	10.5569		0.639027		unspecified product
BBOV_II007560	571	604		19.5535	16.9134		1.1561		unspecified product
BBOV_II007570	2110	2325		72.2555	65.1054		1.10982		unspecified product
BBOV_II007580	4752	9675		162.729	270.923		0.600648		unspecified product
BBOV_II007590	26772	27931		916.789	782.133		1.17217		Sec23/Sec24 trunk domain family protein
BBOV_II007600	667	722		22.841	20.2177		1.12975		putative small nuclear ribonucleoprotein G
BBOV_II007610	1810	2170		61.9822	60.7651		1.02003		unspecified product
BBOV_II007620	0	0		0	0		#DIV/0!		putative integral membrane protein
BBOV_II007630	2363	2087		80.9193	58.4409		1.38464		unspecified product
BBOV_II007640	3744	3465		128.211	97.0281		1.32138		calcium-dependent protein kinase family protein
BBOV_II007650	424	463		14.5196	12.9651		1.1199		unspecified product
BBOV_II007660	191	217		6.54067	6.07651		1.07639		unspecified product
BBOV_II007670	1767	1419		60.5097	39.7353		1.52282		Rab-GTPase-TBC domain family protein
BBOV_II007680	979	992		33.5252	27.7783		1.20688		UMP-CMP kinase family protein
BBOV_II007690	662	628		22.6697	17.5855		1.28912		unspecified product
BBOV_II007700	0	0		0	0		#DIV/0!		unspecified product
BBOV_II007710	5782	7116		198.001	199.265		0.993657		ubiquitin-activating enzyme E1 family protein
BBOV_II007720	2878	3200		98.5552	89.6075		1.09985		Vacuolar protein 14 C-terminal Fig4p binding family protein
BBOV_II007730	332	355		11.3691	9.94083		1.14368		unspecified product
BBOV_II007740	1726	2344		59.1057	65.6375		0.900487		deoxyribonuclease TATDN1 domain containing protein
BBOV_II007750	366	733		12.5334	20.5257		0.610621		Kinesin motor domain family protein
BBOV_II007760	78	146		2.67106	4.08834		0.653335		putative integral membrane protein
BBOV_II007770	1405	1968		48.1133	55.1086		0.873063		putative integral membrane protein
BBOV_II007780	0	0		0	0		#DIV/0!		SmORF protein
BBOV_II007790	0	0		0	0		#DIV/0!		putative integral membrane protein
BBOV_II007800	0	0		0	0		#DIV/0!		putative integral membrane protein
BBOV_II007810	7	19		0.23971	0.532044		0.450546		variant erythrocyte surface antigen-1 alpha subunit
BBOV_II007820	3	3		0.102733	0.084007		1.22291		SmORF protein
BBOV_II007830	0	1		0	0.0280023		0		variant erythrocyte surface antigen-1 beta subunit
BBOV_II007840	0	0		0	0		#DIV/0!		putative integral membrane protein
BBOV_II007850	0	0		0	0		#DIV/0!		putative integral membrane protein
BBOV_III000005	12527	11079		428.979	310.238		1.38274		putative integral membrane protein
BBOV_III000010	68586	76647		2348.68	2146.29		1.0943		putative integral membrane protein
BBOV_III000015	75	139		2.56832	3.89232		0.659843		variant erythrocyte surface antigen-1 beta subunit
BBOV_III000020	722	650		24.7244	18.2015		1.35837		SmORF protein
BBOV_III000030	406	635		13.9032	17.7815		0.781892		putative integral membrane protein
BBOV_III000040	3558	4691		121.841	131.359		0.927545		variant erythrocyte surface antigen-1 alpha subunit
BBOV_III000045	103435	144322		3542.06	4041.35		0.876455		putative integral membrane protein
BBOV_III000050	97003	102880		3321.8	2880.88		1.15305		SmORF protein
BBOV_III000060	22110	28296		757.142	792.354		0.95556		putative integral membrane protein
BBOV_III000070	2293	3303		78.5222	92.4917		0.848965		putative integral membrane protein
BBOV_III000080	10066	17402		344.703	487.297		0.707379		putative integral membrane protein
BBOV_III000090	114	266		3.90385	7.44862		0.524104		variant erythrocyte surface antigen-1 beta subunit
BBOV_III000100	243	236		8.32137	6.60855		1.25918		variant erythrocyte surface antigen-1 alpha subunit
BBOV_III000110	12108	14215		414.63	398.053		1.04165		putative integral membrane protein
BBOV_III000120	2090	2061		71.5706	57.7128		1.24012		putative cytochrome c oxidase copper chaperone (COX17)
BBOV_III000130	13874	16028		475.106	448.821		1.05856		unspecified product
BBOV_III000140	4756	4575		162.866	128.111		1.27129		unspecified product
BBOV_III000150	6644	9130		227.519	255.661		0.889925		unspecified product
BBOV_III000180	1242	2542		42.5315	71.1819		0.597504		coenzyme Q-binding protein COQ10 family protein
BBOV_III000190	12719	15372		435.554	430.452		1.01185		DEAD/DEAH box helicase family protein
BBOV_III000200	14102	10797		482.914	302.341		1.59725		Early transcription elongation factor of RNA pol II NGN section family protein
BBOV_III000210	15515	18248		531.301	510.987		1.03975		unspecified product
BBOV_III000220	6379	5472		218.445	153.229		1.42561		NLI interacting factor-like phosphatase family protein
BBOV_III000230	5429	4542		185.912	127.187		1.46173		AP2 domain family protein
BBOV_III000240	4024	2919		137.799	81.7388		1.68585		Sin3 associated polypeptide p18 (SAP18) family protein
BBOV_III000250	7025	6558		240.566	183.639		1.30999		GINS complex family protein
BBOV_III000260	2917	3565		99.8907	99.8283		1.00062		putative Ribosome biogenesis protein NSA2
BBOV_III000270	2944	4849		100.815	135.783		0.742472		putative signal peptidase I
BBOV_III000280	3725	8333		127.56	233.343		0.546663		unspecified product
BBOV_III000290	2669	3752		91.3981	105.065		0.869922		putative integral membrane protein
BBOV_III000300	7484	8030		256.285	224.859		1.13976		unspecified product
BBOV_III000310	7933	10556		271.66	295.593		0.919036		putative 20S proteasome subunit alpha 2
BBOV_III000320	432	559		14.7935	15.6533		0.945075		MAC/Perforin domain family protein
BBOV_III000330	1594	2688		54.5855	75.2703		0.725193		unspecified product
BBOV_III000340	2130	3076		72.9404	86.1352		0.846813		unspecified product
BBOV_III000345	2048	1951		70.1324	54.6325		1.28371		putative integral membrane protein
BBOV_III000350	7176	9129		245.737	255.633		0.961288		unspecified product
BBOV_III000360	5806	8197		198.823	229.535		0.866197		putative translation elongation factor G
BBOV_III000370	9467	13266		324.191	371.479		0.872704		unspecified product
BBOV_III000380	1358	965		46.5038	27.0222		1.72094		unspecified product
BBOV_III000385	2684	2190		91.9118	61.3251		1.49876		unspecified product
BBOV_III000390	142	94		4.86269	2.63222		1.84737		unspecified product
BBOV_III000400	3882	4243		132.936	118.814		1.11886		prenyltransferase UbiA family protein
BBOV_III000410	36	37		1.2328	1.03609		1.18986		MAC/Perforin domain family protein
BBOV_III000412	30	31		1.02733	0.868072		1.18346		MAC/Perforin domain family protein
BBOV_III000414	995	1128		34.0731	31.5866		1.07872		MAC/Perforin domain family protein
BBOV_III000420	158	304		5.4106	8.51271		0.635591		OST-HTH Associated domain family protein
BBOV_III000430	690	1014		23.6286	28.3944		0.832158		Obg_CgtA GTPase family protein
BBOV_III000440	2328	1912		79.7208	53.5405		1.48898		unspecified product
BBOV_III000450	598	1433		20.4781	40.1273		0.510328		Cytidine and deoxycytidylate deaminase zinc-binding region family protein
BBOV_III000455	5922	9838		202.795	275.487		0.736133		unspecified product
BBOV_III000460	1510	1353		51.7089	37.8872		1.36481		Snf7 family protein
BBOV_III000470	7969	7896		272.893	221.106		1.23422		DEAD/DEAH box helicase family protein
BBOV_III000480	6435	6208		220.362	173.838		1.26763		Ribonucleases P/MRP protein subunit POP1 family protein
BBOV_III000500	20172	17898		690.777	501.186		1.37828		Eukaryotic translation initiation factor 3 subunit 7 (eIF-3) family protein
BBOV_III000510	40038	62035		1371.07	1737.12		0.789278		patatin-like phospholipase family protein
BBOV_III000520	29237	34534		1001.2	967.033		1.03533		PHD-zinc-finger like domain family protein
BBOV_III000530	6402	8351		219.232	233.847		0.937501		Rhomboid family protein
BBOV_III000540	6344	6441		217.246	180.363		1.20449		unspecified product
BBOV_III000550	45604	73628		1561.68	2061.76		0.757451		putative 60S ribosomal protein L15-1
BBOV_III000560	4508	5143		154.373	144.016		1.07192		nonclathrin coat protein zeta2-cop-related family protein
BBOV_III000570	758	943		25.9572	26.4062		0.982996		AP2 domain family protein
BBOV_III000580	13126	13536		449.491	379.04		1.18587		malate:quinone oxidoreductase family protein
BBOV_III000590	427	501		14.6223	14.0292		1.04228		unspecified product
BBOV_III000600	10099	10515		345.833	294.445		1.17453		unspecified product
BBOV_III000610	6938	7659		237.587	214.47		1.10779		unspecified product
BBOV_III000620	5682	5811		194.576	162.722		1.19576		NUDIX hydrolase domain family protein
BBOV_III000630	3615	9143		123.793	256.025		0.48352		ZIP Zinc transporter family protein
BBOV_III000640	2412	2713		82.5973	75.9703		1.08723		NUDIX hydrolase domain family protein
BBOV_III000650	46	31		1.57524	0.868072		1.81464		unspecified product
BBOV_III000660	163	221		5.58183	6.18852		0.901965		putative phosphoacetylglucosamine mutase
BBOV_III000670	0	0		0	0		#DIV/0!		variant erythrocyte surface antigen-1 beta subunit
BBOV_III000680	0	0		0	0		#DIV/0!		putative integral membrane protein
BBOV_III000690	0	0		0	0		#DIV/0!		SmORF protein
BBOV_III000695	0	0		0	0		#DIV/0!		unspecified product
BBOV_III000700	351	501		12.0198	14.0292		0.856769		variant erythrocyte surface antigen-1 beta subunit
BBOV_III000710	248	277		8.49259	7.75665		1.09488		variant erythrocyte surface antigen-1 alpha subunit
BBOV_III000715	64	107		2.19164	2.99625		0.73146		putative integral membrane protein
BBOV_III000720	4226	4177		144.717	116.966		1.23726		unspecified product
BBOV_III000730	4083	4749		139.82	132.983		1.05141		putative integral membrane protein
BBOV_III000740	1519	1865		52.0171	52.2243		0.996032		CAAX protease self-immunity family protein
BBOV_III000750	748	1002		25.6148	28.0583		0.912911		unspecified product
BBOV_III000760	1424	1316		48.7639	36.8511		1.32327		putative adenylosuccinate lyase
BBOV_III000770	1314	1604		44.997	44.9157		1.00181		Ribosomal protein S9/S16 family protein
BBOV_III000780	14899	20907		510.206	585.445		0.871485		Ras-related protein Rab-1A
BBOV_III000790	6117	7907		209.473	221.414		0.946065		unspecified product
BBOV_III000800	2646	4213		90.6105	117.974		0.768056		unspecified product
BBOV_III000810	3691	6134		126.396	171.766		0.735859		unspecified product
BBOV_III000820	7484	6003		256.285	168.098		1.52461		unspecified product
BBOV_III000830	6172	7556		211.356	211.586		0.998915		putative integral membrane protein
BBOV_III000840	11698	13663		400.59	382.596		1.04703		unspecified product
BBOV_III000850	5002	5114		171.29	143.204		1.19613		NUC153 domain family protein
BBOV_III000860	4360	5347		149.305	149.728		0.997174		Proteasome non-ATPase 26S subunit family protein
BBOV_III000870	3061	4046		104.822	113.297		0.925192		unspecified product
BBOV_III000880	21715	16094		743.616	450.67		1.65002		putative T-complex protein 1 beta subunit
BBOV_III000885	1885	1326		64.5506	37.1311		1.73845		RF-1 domain family protein
BBOV_III000890	2786	6977		95.4047	195.372		0.488323		putative integral membrane protein
BBOV_III000900	6170	6857		211.287	192.012		1.10039		putative integral membrane protein
BBOV_III000910	8618	8791		295.118	246.168		1.19884		unspecified product
BBOV_III000920	5754	11223		197.042	314.27		0.626982		CCAAT-binding transcription factor (CBF-B/NF-YA) subunit B family protein
BBOV_III000930	46147	60493		1580.27	1693.95		0.932895		putative FAD-dependent glycerol-3-phosphate dehydrogenase
BBOV_III000940	14920	13766		510.925	385.48		1.32543		putative integral membrane protein
BBOV_III000950	4919	4848		168.448	135.755		1.24082		sec63 domain containing protein
BBOV_III000960	5647	5860		193.378	164.094		1.17846		putative DNA-directed RNA polymerase beta subunit (Rpb2)
BBOV_III000970	25056	35713		858.026	1000.05		0.857985		Ribosomal protein S12/S23 family protein
BBOV_III000980	23527	36272		805.666	1015.7		0.793212		putative 60S ribosomal protein L7
BBOV_III000990	1009	1284		34.5525	35.955		0.960994		microtubule-associated protein RP/EB family
BBOV_III001000	7706	11712		263.887	327.963		0.804623		unspecified product
BBOV_III001010	879	1032		30.1008	28.8984		1.04161		unspecified product
BBOV_III001015	2091	1697		71.6049	47.52		1.50684		putative integral membrane protein
BBOV_III001020	3504	3732		119.992	104.505		1.1482		RNA recognition motif domain containing protein
BBOV_III001030	456	541		15.6154	15.1493		1.03077		Tim10/DDP zinc finger family protein
BBOV_III001040	2123	3636		72.7007	101.816		0.714037		Mitochondrial pyruvate carrier 4
BBOV_III001050	4387	5351		150.23	149.84		1.0026		WD domain G-beta repeat family protein
BBOV_III001060	3754	4412		128.553	123.546		1.04053		C2H2 zinc finger family protein
BBOV_III001070	3503	4709		119.958	131.863		0.909716		putative U6 snRNA-associated Sm-like protein LSm7
BBOV_III001080	465	624		15.9236	17.4735		0.911303		Mago binding family protein
BBOV_III001090	24599	25825		842.376	723.16		1.16485		putative eukaryotic translation initiation factor 5
BBOV_III001100	6555	10904		224.472	305.337		0.735159		Ribosomal protein L7Ae/L30e/S12e/Gadd45 family protein
BBOV_III001110	18304	26485		626.808	741.642		0.845163		putative 40S ribosomal protein S19
BBOV_III001120	10307	13414		352.956	375.623		0.939655		putative Rab GDP dissociation inhibitor (rabGDI) alpha
BBOV_III001130	76	115		2.60257	3.22027		0.808184		unspecified product
BBOV_III001140	207	339		7.08858	9.49279		0.746733		putative 40S ribosomal protein S17
BBOV_III001150	144	204		4.93118	5.71248		0.86323		variant erythrocyte surface antigen-1 beta subunit
BBOV_III001160	0	0		0	0		#DIV/0!		variant erythrocyte surface antigen-1 alpha subunit
BBOV_III001170	252	406		8.62957	11.3689		0.759047		putative 40S ribosomal protein S17
BBOV_III001180	0	0		0	0		#DIV/0!		unspecified product
BBOV_III001190	672	653		23.0122	18.2855		1.25849		putative integral membrane protein
BBOV_III001195	0	0		0	0		#DIV/0!		unspecified product
BBOV_III001200	0	0		0	0		#DIV/0!		unspecified product
BBOV_III001210	0	0		0	0		#DIV/0!		putative integral membrane protein
BBOV_III001220	0	0		0	0		#DIV/0!		variant erythrocyte surface antigen-1 alpha subunit
BBOV_III001230	87	109		2.97926	3.05225		0.976084		putative integral membrane protein
BBOV_III001240	0	0		0	0		#DIV/0!		BBO225AA 22 kDa antigen-like protein
BBOV_III001250	627	1040		21.4712	29.1224		0.737274		putative 40S ribosomal protein S17
BBOV_III001260	3181	3865		108.931	108.229		1.00649		tRNA (guanine37-N1)-methyltransferase family protein
BBOV_III001270	572	619		19.5878	17.3334		1.13006		variant erythrocyte surface antigen-1 beta subunit
BBOV_III001280	562	1219		19.2453	34.1348		0.563803		variant erythrocyte surface antigen-1 alpha subunit
BBOV_III001285	0	0		0	0		#DIV/0!		unspecified product
BBOV_III001290	0	0		0	0		#DIV/0!		putative integral membrane protein
BBOV_III001295	4	8		0.136977	0.224019		0.611455		variant erythrocyte surface antigen-1 beta subunit
BBOV_III001300	60	85		2.05466	2.3802		0.86323		variant erythrocyte surface antigen-1 alpha subunit
BBOV_III001310	0	0		0	0		#DIV/0!		putative integral membrane protein
BBOV_III001320	0	0		0	0		#DIV/0!		SmORF protein
BBOV_III001330	95	81		3.25321	2.26819		1.43428		putative integral membrane protein
BBOV_III001340	239	312		8.18439	8.73673		0.93678		unspecified product
BBOV_III001350	5966	9720		204.302	272.183		0.750605		putative 40S ribosomal protein S17
BBOV_III001355	1150	1487		39.381	41.6395		0.945761		SET domain family protein
BBOV_III001360	5167	7550		176.94	211.418		0.836924		unspecified product
BBOV_III001370	3647	3709		124.889	103.861		1.20247		Ribosomal L28e family protein
BBOV_III001380	1769	2161		60.5782	60.513		1.00108		ATPase family AAA domain-containing protein 3A/B
BBOV_III001390	7995	8591		273.783	240.568		1.13807		Inositol-pentakisphosphate 2-kinase family protein
BBOV_III001400	1040	1161		35.6141	32.5107		1.09546		protein kinase domain containing protein
BBOV_III001405	1800	1910		61.6398	53.4845		1.15248		unspecified product
BBOV_III001410	935	1208		32.0184	33.8268		0.94654		SRP40 C-terminal domain family protein
BBOV_III001420	2696	2635		92.3227	73.7861		1.25122		TATA box binding protein associated factor (TAF) family protein
BBOV_III001430	2516	2321		86.1587	64.9934		1.32565		unspecified product
BBOV_III001440	394	469		13.4923	13.1331		1.02735		unspecified product
BBOV_III001450	2101	2897		71.9473	81.1228		0.886895		inosine triphosphate pyrophosphatase (HAM1) family protein
BBOV_III001460	2064	2617		70.6803	73.2821		0.964496		unspecified product
BBOV_III001470	3361	3357		115.095	94.0038		1.22437		putative integral membrane protein
BBOV_III001480	65990	98209		2259.78	2750.08		0.821715		putative 40S ribosomal protein S3Ae
BBOV_III001490	861	1435		29.4844	40.1833		0.733746		Translation machinery associated TMA7 family protein
BBOV_III001500	8076	9672		276.557	270.839		1.02111		putative translation elongation factor Tu
BBOV_III001510	2061	3965		70.5776	111.029		0.635666		DNA topoisomerase family protein
BBOV_III001520	34463	34684		1180.16	971.233		1.21512		splicing factor CC1-like family protein
BBOV_III001530	7580	9235		259.572	258.602		1.00375		putative integral membrane protein
BBOV_III001540	14947	27680		511.85	775.105		0.660362		unspecified product
BBOV_III001550	5723	6408		195.98	179.439		1.09218		Vps52 / Sac2 family protein
BBOV_III001560	8496	12852		290.94	359.886		0.808422		Vacuolar (H+) transporting ATPase G subunit family protein
BBOV_III001570	922	1220		31.5733	34.1628		0.924199		Acetyltransferase (GNAT) family protein
BBOV_III001580	20487	30169		701.564	844.802		0.830447		putative 60S ribosomal protein L23
BBOV_III001590	5004	4806		171.359	134.579		1.27329		Paf1 family protein
BBOV_III001600	4487	12376		153.654	346.557		0.443374		unspecified product
BBOV_III001610	10976	11922		375.866	333.844		1.12587		Got1/Sft2-like family protein
BBOV_III001620	1131	634		38.7303	17.7535		2.18156		putative integral membrane protein
BBOV_III001630	6858	5571		234.848	156.001		1.50542		Regulator of chromosome condensation (RCC1) repeat family protein
BBOV_III001640	75	100		2.56832	2.80023		0.917182		plasmepsin V
BBOV_III001650	848	3421		29.0392	95.796		0.303136		Ubiquitin carboxyl-terminal hydrolase family protein
BBOV_III001660	7806	9702		267.311	271.679		0.983924		unspecified product
BBOV_III001670	3176	3760		108.76	105.289		1.03297		unspecified product
BBOV_III001680	17855	31777		611.432	889.83		0.687134		Pyridine nucleotide-disulfide oxidoreductase family protein
BBOV_III001690	526	1542		18.0125	43.1796		0.417153		unspecified product
BBOV_III001695	813	1028		27.8406	28.7864		0.967146		putative integral membrane protein
BBOV_III001700	11811	15630		404.46	437.676		0.924107		N-terminal region of Chorein a TM vesicle-mediated sorter family protein
BBOV_III001710	13854	19070		474.421	534.004		0.888421		DEAD/DEAH box helicase family protein
BBOV_III001720	6347	8410		217.349	235.5		0.922926		putative Ras-related protein rab7
BBOV_III001730	2267	1365		77.6319	38.2232		2.03102		putative integral membrane protein
BBOV_III001740	6302	7258		215.808	203.241		1.06183		Rer1 (ER retrieval) family protein
BBOV_III001750	14078	11257		482.092	315.222		1.52937		unspecified product
BBOV_III001760	1816	1904		62.1877	53.3164		1.16639		Cullin family protein
BBOV_III001770	7447	6466		255.018	181.063		1.40845		Histone methylation protein DOT1 family protein
BBOV_III001780	56	52		1.91768	1.45612		1.31698		unspecified product
BBOV_III001785	1252	1422		42.8739	39.8193		1.07671		unspecified product
BBOV_III001790	189	267		6.47218	7.47662		0.865655		Mitochondrial large subunit ribosomal protein (Img2) family protein
BBOV_III001795	141	247		4.82845	6.91658		0.698098		putative integral membrane protein
BBOV_III001800	585	791		20.0329	22.1498		0.904428		unspecified product
BBOV_III001805	2001	1629		68.5229	45.6158		1.50217		unspecified product
BBOV_III001810	2780	2559		95.1992	71.658		1.32852		AAA domain family protein
BBOV_III001815	2037	2457		69.7557	68.8017		1.01387		ATP synthase subunit H family protein
BBOV_III001820	19438	27789		665.641	778.157		0.855408		Alba family protein
BBOV_III001830	1844	2230		63.1465	62.4452		1.01123		3-oxo-5-alpha-steroid 4-dehydrogenase family protein
BBOV_III001840	1394	2663		47.7366	74.5702		0.640156		unspecified product
BBOV_III001850	401	634		13.732	17.7535		0.773481		Mitotic-spindle organizing gamma-tubulin ring associated family protein
BBOV_III001860	3689	8222		126.327	230.235		0.548688		unspecified product
BBOV_III001870	284	280		9.72539	7.84065		1.24038		RNA recognition motif domain containing protein
BBOV_III001880	11788	12747		403.672	356.946		1.13091		transcription elongation factor SPT6 family protein
BBOV_III001890	11547	9408		395.419	263.446		1.50095		putative integral membrane protein
BBOV_III001900	5213	5290		178.516	148.132		1.20511		mRNA m6A methyltransferase (MT-A70) family protein
BBOV_III001910	3687	6821		126.259	191.004		0.661028		EF-hand domain pair family protein
BBOV_III001915	2205	2878		75.5087	80.5907		0.936941		unspecified product
BBOV_III001920	3554	3513		121.704	98.3722		1.23718		putative integral membrane protein
BBOV_III001925	2004	2531		68.6256	70.8739		0.968278		conserved Plasmodiym protein of unknown function
BBOV_III001930	986	1257		33.7649	35.1989		0.959259		unspecified product
BBOV_III001935	673	920		23.0464	25.7621		0.894585		unspecified product
BBOV_III001940	1894	2805		64.8588	78.5465		0.825737		unspecified product
BBOV_III001950	5594	7309		191.563	204.669		0.935964		Ribosomal L28e family protein
BBOV_III001960	2168	2657		74.2417	74.4022		0.997843		Cyclin N-terminal domain family protein
BBOV_III001970	13923	19958		476.784	558.871		0.85312		putative 60S ribosomal protein L35a
BBOV_III001980	20352	24680		696.941	691.098		1.00845		unspecified product
BBOV_III001990	360	500		12.328	14.0012		0.880495		CobW/HypB/UreG nucleotide-binding domain family protein
BBOV_III001995	416	509		14.2456	14.2532		0.999471		unspecified product
BBOV_III002000	6167	4690		211.185	131.331		1.60804		BOP1NT (NUC169) domain family protein
BBOV_III002010	12378	12059		423.876	337.68		1.25526		unspecified product
BBOV_III002020	25757	23228		882.031	650.438		1.35606		unspecified product
BBOV_III002025	903	1127		30.9226	31.5586		0.979847		putative integral membrane protein
BBOV_III002030	7478	8197		256.079	229.535		1.11564		WD domain G-beta repeat family protein
BBOV_III002040	1783	2033		61.0576	56.9287		1.07253		PIN_Fcf1-like RNA pre-processing family member
BBOV_III002050	638	589		21.8479	16.4934		1.32465		rRNA processing family protein
BBOV_III002060	1396	1605		47.8051	44.9437		1.06366		EMG1/NEP1 methyltransferase family protein
BBOV_III002070	3315	3585		113.52	100.388		1.13081		Replication factor RFC1 C terminal domain family protein
BBOV_III002080	5810	10309		198.96	288.676		0.689214		unspecified product
BBOV_III002090	9797	15258		335.492	427.26		0.785217		putative 40S ribosomal protein S30
BBOV_III002100	6934	9686		237.45	271.231		0.875455		Sec1 family protein
BBOV_III002110	1166	1306		39.9289	36.571		1.09182		putative integral membrane protein
BBOV_III002120	872	1024		29.8611	28.6744		1.04138		unspecified product
BBOV_III002130	24809	25428		849.568	712.043		1.19314		ATP synthase F1 alpha subunit family protein
BBOV_III002140	5392	10360		184.645	290.104		0.63648		putative integral membrane protein
BBOV_III002145	3019	3250		103.384	91.0076		1.13599		unspecified product
BBOV_III002150	7829	8778		268.099	245.804		1.0907		unspecified product
BBOV_III002160	4448	5594		152.319	156.645		0.972382		DNA polymerase alpha/epsilon subunit B family protein
BBOV_III002170	8851	7368		303.097	206.321		1.46905		unspecified product
BBOV_III002180	2683	2752		91.8775	77.0624		1.19225		Cwf15/Cwc15 cell cycle control family protein
BBOV_III002190	10091	11144		345.56	312.058		1.10736		unspecified product
BBOV_III002200	5127	7458		175.571	208.841		0.840689		unspecified product
BBOV_III002205	1726	1776		59.1057	49.7321		1.18848		Cytochrome c oxidase biogenesis protein Cmc1 like family protein
BBOV_III002210	556	1267		19.0398	35.479		0.536652		MYND finger family protein
BBOV_III002220	2140	3316		73.2829	92.8557		0.789212		unspecified product
BBOV_III002230	16319	17824		558.833	499.114		1.11965		tetratricopeptide repeat (TPR) domain containing protein
BBOV_III002240	2689	4796		92.083	134.299		0.685656		unspecified product
BBOV_III002250	6459	8907		221.184	249.417		0.886805		ribosome maturation MDN1 superfamily protein
BBOV_III002260	21568	24414		738.582	683.649		1.08035		Mitochondrial glycofamily protein
BBOV_III002280	2877	3867		98.5209	108.285		0.90983		putative methionine aminopeptidase type II
BBOV_III002290	5267	7557		180.365	211.614		0.852331		Cytochrome C oxidase assembly family protein
BBOV_III002300	2764	3284		94.6513	91.9597		1.02927		RNase H2 complex component family protein
BBOV_III002302	252	438		8.62957	12.265		0.703592		unspecified product
BBOV_III002304	559	713		19.1426	19.9657		0.958775		putative integral membrane protein
BBOV_III002310	1963	2737		67.2216	76.6424		0.877081		variant erythrocyte surface antigen-1 alpha subunit
BBOV_III002320	2500	3385		85.6108	94.7879		0.903183		variant erythrocyte surface antigen-1 beta subunit
BBOV_III002330	107	141		3.66414	3.94833		0.928024		variant erythrocyte surface antigen-1 alpha subunit
BBOV_III002340	887	1326		30.3747	37.1311		0.81804		SmORF protein
BBOV_III002350	120	123		4.10932	3.44429		1.19308		SmORF protein
BBOV_III002355	179	177		6.12973	4.95641		1.23673		unspecified product
BBOV_III002360	0	0		0	0		#DIV/0!		putative integral membrane protein
BBOV_III002370	8	8		0.273955	0.224019		1.22291		variant erythrocyte surface antigen-1 alpha subunit
BBOV_III002380	5455	5987		186.803	167.65		1.11424		unspecified product
BBOV_III002390	6238	6864		213.616	192.208		1.11138		unspecified product
BBOV_III002400	689	795		23.5943	22.2619		1.05986		SOH1 family protein
BBOV_III002410	1324	1619		45.3395	45.3358		1.00008		putative Ubiquitin-like protein 5
BBOV_III002420	592	2170		20.2726	60.7651		0.333623		DHHC zinc finger domain containing protein
BBOV_III002430	1922	1592		65.8176	44.5797		1.4764		unspecified product
BBOV_III002440	2728	2796		93.4185	78.2945		1.19317		DnaJ domain containing protein
BBOV_III002450	3777	4110		129.341	115.09		1.12383		Inositol polyphosphate kinase family protein
BBOV_III002460	1280	1833		43.8327	51.3283		0.853969		putative ribose 5-phosphate isomerase A
BBOV_III002465	619	595		21.1972	16.6614		1.27224		putative integral membrane protein
BBOV_III002470	2120	3205		72.598	89.7475		0.808914		unspecified product
BBOV_III002480	6842	8020		234.3	224.579		1.04329		Cytidylyltransferase family protein
BBOV_III002500	22239	19460		761.56	544.925		1.39755		fatty acyl-CoA synthetase family protein
BBOV_III002510	1063	1714		36.4017	47.996		0.758432		Methyltransferase domain family protein
BBOV_III002520	13052	17057		446.957	477.636		0.935769		N-terminal conserved domain of NUDC family protein
BBOV_III002530	2610	3900		89.3777	109.209		0.818409		putative tryptophanyl-tRNA synthetase
BBOV_III002540	1667	2775		57.0853	77.7065		0.734627		putative zinc finger motif C2HC5-type family protein
BBOV_III002550	1243	1867		42.5657	52.2804		0.814182		Protein prenyltransferase alpha subunit repeat family protein
BBOV_III002570	17401	20132		595.886	563.743		1.05702		unspecified product
BBOV_III002580	5004	6850		171.359	191.816		0.893349		unspecified product
BBOV_III002590	701	680		24.0053	19.0416		1.26068		tRNA (guanine-N1)-methyltransferase family protein
BBOV_III002600	5600	7309		191.768	204.669		0.936967		1-deoxy-D-xylulose-5-phosphate synthase family protein
BBOV_III002610	898	2271		30.7514	63.5933		0.483564		Peptidase M3 family protein
BBOV_III002620	1071	1616		36.6757	45.2518		0.81048		ankyrin repeat family protein
BBOV_III002630	18365	29806		628.897	834.637		0.753497		unspecified product
BBOV_III002640	3946	9581		135.128	268.29		0.503664		putative integral membrane protein
BBOV_III002650	2016	3363		69.0366	94.1718		0.733091		putative integral membrane protein
BBOV_III002660	10886	17277		372.784	483.796		0.770539		unspecified product
BBOV_III002670	12743	15334		436.375	429.388		1.01627		A20-like zinc finger family protein
BBOV_III002680	16631	21410		569.517	599.53		0.94994		unspecified product
BBOV_III002690	3729	3893		127.697	109.013		1.17139		putative ribosomal RNA small subunit methyltransferase A
BBOV_III002700	382	476		13.0813	13.3291		0.981411		unspecified product
BBOV_III002710	7217	12418		247.141	347.733		0.710722		putative integral membrane protein
BBOV_III002720	8818	9059		301.966	253.673		1.19038		WD domain G-beta repeat family protein
BBOV_III002730	2870	3293		98.2812	92.2117		1.06582		GDP dissociation inhibitor family protein
BBOV_III002740	5954	18099		203.891	506.814		0.402299		putative integral membrane protein
BBOV_III002750	1531	850		52.4281	23.802		2.20268		unspecified product
BBOV_III002760	317	299		10.8555	8.3727		1.29653		unspecified product
BBOV_III002770	14008	15597		479.695	436.752		1.09832		SNF2 family N-terminal domain containing protein
BBOV_III002780	16417	14496		562.189	405.922		1.38497		putative T-complex protein 1 gamma subunit
BBOV_III002790	1974	2264		67.5983	63.3973		1.06627		unspecified product
BBOV_III002800	2923	2981		100.096	83.475		1.19912		putative integral membrane protein
BBOV_III002820	30728	56589		1052.26	1584.62		0.664044		putative tubulin alpha chain
BBOV_III002830	17309	24611		592.735	689.165		0.860077		putative 60S ribosomal protein L32
BBOV_III002840	11546	16173		395.385	452.882		0.873043		Rab-GTPase-TBC domain family protein
BBOV_III002850	2889	3045		98.9319	85.2671		1.16026		adaptin N terminal region domain containing protein
BBOV_III002860	3111	3926		106.534	109.937		0.969045		unspecified product
BBOV_III002870	5137	9339		175.913	261.514		0.672672		Signal peptidase subunit family protein
BBOV_III002880	992	2097		33.9704	58.7209		0.578506		Prefoldin subunit family protein
BBOV_III002890	7473	9514		255.908	266.414		0.960564		Bacterial DNA-binding family protein
BBOV_III002895	2773	2972		94.9595	83.2229		1.14103		unspecified product
BBOV_III002900	16389	18668		561.23	522.748		1.07362		putative casein kinase I
BBOV_III002910	905	2393		30.9911	67.0096		0.462488		unspecified product
BBOV_III002920	1150	1453		39.381	40.6874		0.967891		structural maintenance of chromosome (RecF/RecN/SMC) N terminal domain family protein
BBOV_III002930	25	25		0.856108	0.700058		1.22291		unspecified product
BBOV_III002935	39	54		1.33553	1.51213		0.883213		E2F-associated phosphoprotein family protein
BBOV_III002940	5202	8539		178.139	239.112		0.745003		putative ribosomal protein S26e
BBOV_III002950	879	1290		30.1008	36.123		0.833285		unspecified product
BBOV_III002960	1510	1968		51.7089	55.1086		0.93831		Replication factor C subunit 4
BBOV_III002970	4072	5475		139.443	153.313		0.909532		putative integral membrane protein
BBOV_III002980	13461	14014		460.963	392.425		1.17465		putative integral membrane protein
BBOV_III002990	1921	1908		65.7834	53.4284		1.23124		DNA-dependent RNA polymerase family protein
BBOV_III003000	73	47		2.49984	1.31611		1.89941		putative integral membrane protein
BBOV_III003005	560	672		19.1768	18.8176		1.01909		unspecified product
BBOV_III003010	21988	20801		752.964	582.476		1.29269		Zinc finger C3HC4 type (RING finger) family protein
BBOV_III003020	1549	1888		53.0445	52.8684		1.00333		Snf7 family protein
BBOV_III003030	15076	21023		516.267	588.693		0.876972		putative translation initiation factor SUI1
BBOV_III003040	2955	4125		101.192	115.51		0.876048		putative tRNA uridine 5-carboxymethylaminomethyl modification enzyme GidA
BBOV_III003050	5799	12426		198.583	347.957		0.570711		unspecified product
BBOV_III003060	695	879		23.7998	24.614		0.96692		variant erythrocyte surface antigen-1
BBOV_III003070	262	259		8.97201	7.2526		1.23707		unspecified product
BBOV_III003080	433	585		14.8278	16.3814		0.905162		PCI domain family protein
BBOV_III003090	7029	9051		240.703	253.449		0.949711		variant erythrocyte surface antigen-1 beta subunit
BBOV_III003100	2682	2060		91.8433	57.6848		1.59216		variant erythrocyte surface antigen-1 alpha subunit
BBOV_III003110	935	1314		32.0184	36.7951		0.870183		variant erythrocyte surface antigen-1 alpha subunit
BBOV_III003120	3129	3305		107.15	92.5477		1.15779		Protein kinase domain family protein
BBOV_III003140	5116	6708		175.194	187.84		0.932678		Alpha/beta hydrolase family protein
BBOV_III003150	4649	4829		159.202	135.223		1.17733		Pumilio-family RNA binding repeat protein
BBOV_III003160	1928	3060		66.0231	85.6871		0.770513		Leucine carboxyl methyltransferase family protein
BBOV_III003170	8013	7421		274.4	207.805		1.32047		Structure-specific recognition protein (SSRP1) family protein
BBOV_III003180	35756	43704		1224.44	1223.81		1.00051		putative 60S ribosomal protein L10a
BBOV_III003190	23664	23022		810.358	644.67		1.25701		unspecified product
BBOV_III003200	1549	1923		53.0445	53.8485		0.985069		unspecified product
BBOV_III003210	98	142		3.35594	3.97633		0.84398		Protein kinase domain family protein
BBOV_III003220	3354	2616		114.855	73.2541		1.56791		unspecified product
BBOV_III003230	7700	9206		263.681	257.789		1.02286		WD domain G-beta repeat family protein
BBOV_III003240	2731	2539		93.5213	71.0979		1.31539		RNA recognition motif domain containing protein
BBOV_III003250	6549	4627		224.266	129.567		1.73089		unspecified product
BBOV_III003255	1307	1256		44.7573	35.1709		1.27257		Citrate synthase family protein
BBOV_III003260	5482	11016		187.727	308.474		0.608569		Aldo/keto reductase family protein
BBOV_III003270	622	1040		21.3	29.1224		0.731394		Biotin-requiring enzyme family protein
BBOV_III003275	945	838		32.3609	23.466		1.37906		Fe-S protein assembly co-chaperone HscB
BBOV_III003280	4568	5317		156.428	148.888		1.05064		CS domain family protein
BBOV_III003290	4258	8838		145.812	247.485		0.589177		unspecified product
BBOV_III003300	3885	7182		133.039	201.113		0.661516		unspecified product
BBOV_III003310	3390	3092		116.088	86.5832		1.34077		Ribosomal protein L7/L12 C-terminal domain family protein
BBOV_III003320	7401	7434		253.442	208.169		1.21748		Mitochondrial import receptor subunit Tom22 family protein
BBOV_III003330	2677	2184		91.6721	61.1571		1.49896		U1 zinc finger family protein
BBOV_III003340	723	699		24.7586	19.5736		1.2649		unspecified product
BBOV_III003350	284	563		9.72539	15.7653		0.616885		unspecified product
BBOV_III003360	3425	6444		117.287	180.447		0.649979		putative integral membrane protein
BBOV_III003370	5172	5184		177.112	145.164		1.22008		nuclear distribution gene C domain containing protein
BBOV_III003380	2409	2634		82.4946	73.7581		1.11845		Ubiquitin-conjugating enzyme E2 2
BBOV_III003390	3398	3279		116.362	91.8196		1.26729		RNA recognition motif domain containing protein
BBOV_III003400	1738	2530		59.5166	70.8459		0.840086		unspecified product
BBOV_III003410	148	130		5.06816	3.6403		1.39224		ADP-ribosylation factor family protein
BBOV_III003420	9124	15251		312.445	427.064		0.731613		Major Facilitator Superfamily protein
BBOV_III003430	5972	6863		204.507	192.18		1.06414		unspecified product
BBOV_III003440	13701	21356		469.182	598.018		0.784561		ER lumen protein retaining receptor family protein
BBOV_III003450	5497	7559		188.241	211.67		0.889315		GPI transamidase subunit PIG-U family protein
BBOV_III003455	2178	4049		74.5841	113.381		0.657816		Pre-rRNA-processing protein TSR2 family protein
BBOV_III003460	15228	18648		521.473	522.187		0.998631		ribosome biogenesis protein family protein
BBOV_III003465	3995	16637		136.806	465.875		0.293654		unspecified product
BBOV_III003470	18771	15049		642.8	421.407		1.52537		CW-type Zinc Finger family protein
BBOV_III003480	4428	5928		151.634	165.998		0.913469		EF hand domain containing protein
BBOV_III003490	3252	4398		111.363	123.154		0.904253		2-C-methyl-D-erythritol 4-phosphate cytidylyltransferase family protein
BBOV_III003500	1849	2658		63.3178	74.4302		0.8507		Ribophorin I family protein
BBOV_III003510	1882	4668		64.4478	130.715		0.493041		eukaryotic aspartyl protease family protein
BBOV_III003520	23552	20412		806.522	571.584		1.41103		unspecified product
BBOV_III003530	1621	3101		55.5101	86.8352		0.639257		unspecified product
BBOV_III003540	2030	3397		69.516	95.1239		0.730794		Double-stranded DNA-binding domain family protein
BBOV_III003550	7645	6909		261.798	193.468		1.35318		unspecified product
BBOV_III003560	26249	32861		898.879	920.185		0.976847		putative 40S ribosomal protein S27
BBOV_III003565	3032	3083		103.829	86.3312		1.20268		unspecified product
BBOV_III003570	24156	30288		827.206	848.135		0.975324		putative ribosomal protein L24e
BBOV_III003580	6071	4929		207.897	138.023		1.50625		mRNA decapping domain containing protein
BBOV_III003590	29643	28792		1015.1	806.243		1.25906		putative carbamoyl-phosphate synthase large subunit
BBOV_III003600	12647	8316		433.088	232.867		1.85981		protein kinase domain containing protein
BBOV_III003610	3669	5388		125.642	150.877		0.83275		26S proteasome non-ATPase regulatory subunit Nin1/mts3 family protein
BBOV_III003620	8941	14169		306.179	396.765		0.771687		Ring finger domain family protein
BBOV_III003640	8734	17372		299.09	486.457		0.614834		WD domain G-beta repeat family protein
BBOV_III003650	4074	5827		139.511	163.17		0.855009		putative integral membrane protein
BBOV_III003660	2183	1792		74.7554	50.1802		1.48974		Kinase phosphorylation family protein
BBOV_III003670	7303	13657		250.086	382.428		0.653944		WD domain G-beta repeat family protein
BBOV_III003680	14420	16466		493.803	461.086		1.07096		unspecified product
BBOV_III003690	3539	911		121.191	25.5101		4.75069		unspecified product
BBOV_III003710	19389	23121		663.963	647.442		1.02552		unspecified product
BBOV_III003720	33801	36664		1157.49	1026.68		1.12742		unspecified product
BBOV_III003740	13747	19838		470.757	555.51		0.847431		Importin-beta N-terminal domain family protein
BBOV_III003750	1371	3739		46.949	104.701		0.448411		SNARE domain containing protein
BBOV_III003760	1718	4439		58.8318	124.302		0.473296		WD domain G-beta repeat family protein
BBOV_III003765	5976	8521		204.644	238.608		0.857659		unspecified product
BBOV_III003770	544	421		18.6289	11.789		1.5802		AP2 domain family protein
BBOV_III003780	24335	28951		833.336	810.696		1.02793		unspecified product
BBOV_III003790	5630	4383		192.796	122.734		1.57084		chloroquine resistance transporter family protein
BBOV_III003800	2862	2800		98.0073	78.4065		1.24999		Cysteine-rich secretory family protein
BBOV_III003810	9121	11359		312.343	318.078		0.981967		putative 40S ribosomal protein S29-B
BBOV_III003820	9133	6925		312.753	193.916		1.61283		DnaJ-containing family protein X-domain
BBOV_III003830	9787	11278		335.149	315.81		1.06124		unspecified product
BBOV_III003840	13711	14491		469.524	405.782		1.15708		unspecified product
BBOV_III003850	20693	28799		708.618	806.439		0.8787		putative mitochondrial processing peptidase alpha subunit
BBOV_III003860	8160	8926		279.434	249.949		1.11796		putative integral membrane protein
BBOV_III003870	481	506		16.4715	14.1692		1.16249		Zinc finger C-x8-C-x5-C-x3-H type domain containing protein
BBOV_III003880	6711	12388		229.814	346.893		0.662492		DEAD/DEAH box helicase family protein
BBOV_III003890	4325	5427		148.107	151.969		0.974587		G10 protein family protein
BBOV_III003900	4253	6638		145.641	185.879		0.783524		unspecified product
BBOV_III003910	570	811		19.5193	22.7099		0.859505		Archease protein (MTH1598/TM1083) family protein
BBOV_III003920	7654	7693		262.106	215.422		1.21671		putative 50S ribosomal protein L15
BBOV_III003930	4553	5268		155.914	147.516		1.05693		putative 50S ribosomal subunit protein L17
BBOV_III003940	12202	13840		417.849	387.552		1.07818		ATPase AFG1 family protein
BBOV_III003950	9440	15386		323.266	430.844		0.75031		chromo (CHRromatin Organization MOdifier) domain containing protein
BBOV_III003960	8951	14273		306.521	399.677		0.766921		ATP-dependent protease La (LON) domain family protein
BBOV_III003970	12063	14059		413.089	393.685		1.04929		PUB domain family protein
BBOV_III003985	1602	1805		54.8594	50.5442		1.08537		unspecified product
BBOV_III003990	4859	5222		166.393	146.228		1.1379		unspecified product
BBOV_III004000	5584	6801		191.22	190.444		1.00408		putative 18S rRNA (guanine-N(7))-methyltransferase
BBOV_III004010	9289	6710		318.096	187.896		1.69294		U3 small nnucleolar RNA-associated protein 6 family protein
BBOV_III004020	2972	3672		101.774	102.825		0.989784		DnaJ domain family protein
BBOV_III004030	3361	4514		115.095	126.403		0.910545		Ubiquitin-conjugating enzyme spm2
BBOV_III004040	3251	3178		111.328	88.9914		1.251		Dullard-like phosphatase domain containing protein
BBOV_III004050	3130	4039		107.185	113.101		0.947687		RNA polymerase Rpb3/Rpb11 dimerization domain family protein
BBOV_III004060	8252	9938		282.584	278.287		1.01544		unspecified product
BBOV_III004070	4041	4227		138.381	118.366		1.1691		putative integral membrane protein
BBOV_III004080	748	257		25.6148	7.1966		3.55929		unspecified product
BBOV_III004090	4036	4900		138.21	137.211		1.00728		AP2 domain family protein
BBOV_III004100	13938	15652		477.297	438.292		1.08899		V-ATPase subunit H family protein
BBOV_III004110	5763	5834		197.35	163.366		1.20803		unspecified product
BBOV_III004120	5040	3711		172.591	103.917		1.66086		RNA recognition motif domain containing protein
BBOV_III004130	231	59		7.91044	1.65214		4.788		unspecified product
BBOV_III004140	915	277		31.3336	7.75665		4.03958		unspecified product
BBOV_III004150	24	6		0.821864	0.168014		4.89164		unspecified product
BBOV_III004155	9	5		0.308199	0.140012		2.20124		unspecified product
BBOV_III004160	35	7		1.19855	0.196016		6.11455		unspecified product
BBOV_III004170	3332	4788		114.102	134.075		0.851031		exosome complex component family protein
BBOV_III004180	265	376		9.07475	10.5289		0.861891		putative integral membrane protein
BBOV_III004190	119	91		4.07507	2.54821		1.59919		unspecified product
BBOV_III004200	289	200		9.89661	5.60047		1.7671		unspecified product
BBOV_III004210	5097	4531		174.543	126.879		1.37567		putative integral membrane protein
BBOV_III004220	16508	33624		565.305	941.55		0.600398		ADP-ribosylation factor family protein
BBOV_III004230	404251	151480		13843.3	4241.79		3.26355		putative Heat shock protein 90-3
BBOV_III004240	155175	51941		5313.86	1454.47		3.65347		Hsp70 family protein
BBOV_III004250	19189	8462		657.114	236.956		2.77315		SCO1/SenC (synthesis of cytochrome oxidase) family protein
BBOV_III004260	865	1394		29.6213	39.0353		0.758836		unspecified product
BBOV_III004270	881	1217		30.1693	34.0788		0.885278		unspecified product
BBOV_III004275	1655	3178		56.6744	88.9914		0.636852		unspecified product
BBOV_III004280	78116	100318		2675.03	2809.14		0.95226		putative integral membrane protein
BBOV_III004290	1982	3051		67.8723	85.4351		0.79443		RNA_pol_N superfamily protein
BBOV_III004300	8669	10095		296.864	282.684		1.05016		unspecified product
BBOV_III004310	12782	22074		437.711	618.123		0.708129		putative 60S ribosomal protein L37e
BBOV_III004320	4948	4557		169.441	127.607		1.32784		unspecified product
BBOV_III004325	863	1666		29.5529	46.6519		0.633476		unspecified product
BBOV_III004330	12120	16006		415.041	448.205		0.926007		unspecified product
BBOV_III004350	13901	14708		476.03	411.858		1.15581		putative nnucleolar GTP-binding protein 1
BBOV_III004360	22515	27592		771.011	772.64		0.997891		unspecified product
BBOV_III004370	2443	5842		83.6589	163.59		0.511395		unspecified product
BBOV_III004380	4647	6254		159.133	175.127		0.908676		GNAT acetyltransferase 2 family protein
BBOV_III004385	147	135		5.03392	3.78031		1.33161		unspecified product
BBOV_III004390	13640	18538		467.093	519.107		0.8998		unspecified product
BBOV_III004400	8064	8637		276.146	241.856		1.14178		ATP synthase Delta/Epsilon chain beta-sandwich domain family protein
BBOV_III004410	2355	6645		80.6454	186.075		0.433401		unspecified product
BBOV_III004420	3713	6970		127.149	195.176		0.651458		putative integral membrane protein
BBOV_III004430	2760	4228		94.5143	118.394		0.798304		putative integral membrane protein
BBOV_III004440	3648	3702		124.923	103.665		1.20507		putative integral membrane protein
BBOV_III004450	31044	27076		1063.08	758.191		1.40213		Ras-related family protein
BBOV_III004460	2510	4053		85.9533	113.493		0.757341		unspecified product
BBOV_III004470	111	47		3.80112	1.31611		2.88815		unspecified product
BBOV_III004480	856	1775		29.3131	49.7041		0.589753		unspecified product
BBOV_III004490	133	78		4.5545	2.18418		2.08522		unspecified product
BBOV_III004500	1049	1971		35.9223	55.1926		0.650854		unspecified product
BBOV_III004510	93	50		3.18472	1.40012		2.27461		unspecified product
BBOV_III004520	6921	7338		237.005	205.481		1.15341		putative integral membrane protein
BBOV_III004530	6329	4355		216.732	121.95		1.77722		unspecified product
BBOV_III004540	213	169		7.29404	4.73239		1.5413		tubulin-tyrosine ligase family protein
BBOV_III004550	2123	2530		72.7007	70.8459		1.02618		Prenyltransferase and squalene oxidase repeat family protein
BBOV_III004560	7864	6728		269.297	188.4		1.42939		EF hand family protein
BBOV_III004570	5075	5888		173.79	164.878		1.05405		PITH domain family protein
BBOV_III004580	4259	4724		145.847	132.283		1.10253		putative integral membrane protein
BBOV_III004590	14699	14698		503.357	411.578		1.22299		RNA recognition motif domain containing protein
BBOV_III004600	1102	1646		37.7372	46.0918		0.81874		MerC mercury resistance family protein
BBOV_III004610	1033	1187		35.3744	33.2388		1.06425		unspecified product
BBOV_III004620	16230	16422		555.785	459.854		1.20861		ATP synthase subunit C family protein
BBOV_III004630	22149	30705		758.478	859.812		0.882144		putative 60S ribosomal protein L18ae
BBOV_III004640	25219	34941		863.608	978.429		0.882647		putative 60S ribosomal protein L18
BBOV_III004650	3706	3168		126.909	88.7114		1.43059		V-type H+ transporting ATPase subunit D family protein
BBOV_III004660	30061	49016		1029.42	1372.56		0.749998		putative 40S ribosomal protein S6
BBOV_III004670	25214	14711		863.436	411.942		2.09601		CS domain family protein
BBOV_III004680	1531	881		52.4281	24.6701		2.12517		RAP domain family protein
BBOV_III004685	1025	981		35.1004	27.4703		1.27776		unspecified product
BBOV_III004690	800	667		27.3955	18.6776		1.46676		RNA polymerase-associated protein LEO1 family protein
BBOV_III004700	2011	2511		68.8653	70.3139		0.979399		putative integral membrane protein
BBOV_III004710	8685	12166		297.412	340.676		0.873004		putative integral membrane protein
BBOV_III004720	1928	2463		66.0231	68.9697		0.957276		putative splicing factor 3B subunit 10 (SF3b10)
BBOV_III004730	7365	9413		252.209	263.586		0.95684		Mediator complex subunit MED14 family protein
BBOV_III004740	3176	3682		108.76	103.105		1.05485		AP2 domain family protein
BBOV_III004745	2687	3463		92.0145	96.9721		0.948876		unspecified product
BBOV_III004750	11397	10084		390.283	282.376		1.38214		tetratricopeptide repeat (TPR) domain containing protein
BBOV_III004760	15945	18511		546.026	518.351		1.05339		Diacylglycerol kinase accessory domain family protein
BBOV_III004765	6140	11027		210.26	308.782		0.680935		diacylglycerol kinase
BBOV_III004770	534	306		18.2865	8.56871		2.1341		unspecified product
BBOV_III004780	5	4		0.171222	0.112009		1.52864		putative integral membrane protein
BBOV_III004790	5932	8999		203.137	251.993		0.806123		unspecified product
BBOV_III004800	3041	2890		104.137	80.9267		1.28681		DNA polymerase alpha/epsilon subunit B family protein
BBOV_III004805	1872	2896		64.1054	81.0948		0.7905		putative integral membrane protein
BBOV_III004810	5820	9862		199.302	276.159		0.721693		unspecified product
BBOV_III004820	9171	10588		314.055	296.489		1.05925		DNA gyrase/topoisomerase family protein
BBOV_III004830	5381	6227		184.269	174.371		1.05677		unspecified product
BBOV_III004840	2051	2574		70.2351	72.078		0.974432		FHA domain containing protein
BBOV_III004850	26377	49008		903.263	1372.34		0.658192		putative Tubulin beta chain
BBOV_III004860	8950	11203		306.487	313.71		0.976974		putative CCR4-NOT transcription complex subunit 9
BBOV_III004870	5371	9426		183.926	263.95		0.696822		Protein kinase domain family protein
BBOV_III004875	2398	2730		82.1179	76.4464		1.07419		unspecified product
BBOV_III004880	6156	6281		210.808	175.883		1.19857		unspecified product
BBOV_III004890	6453	8019		220.979	224.551		0.984092		ABC transporter B family member 25 mitochondrial
BBOV_III004905	4110	6924		140.744	193.888		0.725904		Trafficking protein Moprotein n1 family protein
BBOV_III004910	4751	5608		162.695	157.037		1.03603		Exonuclease family protein
BBOV_III004930	4353	5328		149.066	149.196		0.999123		putative integral membrane protein
BBOV_III004950	966	354		33.08	9.91283		3.33709		unspecified product
BBOV_III004960	999	1076		34.2101	30.1305		1.1354		Ubiquinol-cytochrome C chaperone family protein
BBOV_III004970	2610	2420		89.3777	67.7656		1.31892		GTP1/OBG GTPase family protein
BBOV_III004980	5	1		0.171222	0.0280023		6.11455		Tubulin/FtsZ family GTPase domain protein
BBOV_III004985	2074	3201		71.0227	89.6355		0.792351		unspecified product
BBOV_III004990	3213	3924		110.027	109.881		1.00133		unspecified product
BBOV_III005000	9453	10606		323.712	296.993		1.08996		WD domain G-beta repeat containing protein
BBOV_III005010	13835	8291		473.77	232.167		2.04064		DNA replication factor CDT1 like family protein
BBOV_III005020	151	100		5.17089	2.80023		1.84659		putative integral membrane protein
BBOV_III005030	101	81		3.45868	2.26819		1.52486		putative integral membrane protein
BBOV_III005040	14419	8258		493.769	231.243		2.13528		DNA replication factor CDT1 like family protein
BBOV_III005050	8710	9708		298.268	271.847		1.09719		WD domain G-beta repeat containing protein
BBOV_III005060	9817	11814		336.177	330.82		1.01619		unspecified product
BBOV_III005070	2010	3554		68.8311	99.5203		0.691629		unspecified product
BBOV_III005080	6470	17723		221.561	496.285		0.446438		DHHC zinc finger domain containing protein
BBOV_III005090	4747	4344		162.558	121.642		1.33636		putative vacuolar ATP synthase subunit F
BBOV_III005100	1309	1788		44.8258	50.0682		0.895296		putative Diphthine--ammonia ligase
BBOV_III005110	7500	6959		256.832	194.868		1.31798		Replication factor-A C terminal domain family protein
BBOV_III005120	6097	9408		208.788	263.446		0.792526		unspecified product
BBOV_III005130	4079	7070		139.683	197.976		0.705552		Brix domain family protein
BBOV_III005140	12318	14562		421.822	407.77		1.03446		phosphorylase family protein
BBOV_III005150	9345	11812		320.013	330.764		0.967499		Phosphorylase family protein
BBOV_III005160	1942	3263		66.5025	91.3716		0.727824		Mitochondrial dicarboxylate/tricarboxylate transporter family protein
BBOV_III005170	11225	13043		384.393	365.234		1.05245		Eukaryotic translation initiation factor eIF2A family protein
BBOV_III005180	1893	3204		64.8245	89.7195		0.722524		Histidyl-tRNA synthetase family protein
BBOV_III005190	10285	11100		352.203	310.826		1.13312		unspecified product
BBOV_III005200	1697	3698		58.1126	103.553		0.561189		ThiF (thiamine biosynthesis) family protein
BBOV_III005210	6268	9207		214.643	257.817		0.83254		unspecified product
BBOV_III005220	823	886		28.1831	24.8101		1.13595		DEAD/DEAH box helicase family protein
BBOV_III005230	6411	7011		219.54	196.324		1.11825		ATP-dependent metalloprotease FtsH/HflB family protein
BBOV_III005240	8377	9685		286.865	271.203		1.05775		translation initiation factor SUI1 family protein
BBOV_III005250	1437	1987		49.2091	55.6406		0.884409		unspecified product
BBOV_III005260	5402	6132		184.988	171.71		1.07733		putative integral membrane protein
BBOV_III005270	19388	23754		663.929	665.167		0.998138		unspecified product
BBOV_III005280	4825	3638		165.229	101.872		1.62192		SRP54-type protein GTPase domain family protein
BBOV_III005290	487	542		16.677	15.1773		1.09881		Nucleoside diphosphate kinase family protein
BBOV_III005300	3833	2442		131.259	68.3817		1.9195		unspecified product
BBOV_III005310	6727	8467		230.362	237.096		0.971597		unspecified product
BBOV_III005320	1408	1942		48.216	54.3805		0.886641		clathrin adaptor complex small chain family protein
BBOV_III005330	158	241		5.4106	6.74856		0.801742		putative integral membrane protein
BBOV_III005335	41	73		1.40402	2.04417		0.68684		putative integral membrane protein
BBOV_III005340	2924	3473		100.13	97.2521		1.0296		DnaJ domain family protein
BBOV_III005350	3250	3315		111.294	92.8277		1.19893		Catenin-beta-like Arm-motif containing nuclear family protein
BBOV_III005360	13215	46891		452.539	1313.06		0.344645		Eukaryotic-type carbonic anhydrase family protein
BBOV_III005370	9947	8088		340.628	226.483		1.50399		unspecified product
BBOV_III005380	4974	3875		170.331	108.509		1.56974		WD domain G-beta repeat family protein
BBOV_III005390	2597	3445		88.9325	96.468		0.921886		unspecified product
BBOV_III005400	1316	1258		45.0655	35.2269		1.27929		unspecified product
BBOV_III005410	7303	9937		250.086	278.259		0.898753		IQ calmodulin-binding domain containing protein
BBOV_III005420	14415	17220		493.632	482.2		1.02371		tetratricopeptide repeat domain containing protein
BBOV_III005430	1943	1413		66.5367	39.5673		1.68161		Myb-like DNA-binding domain family protein
BBOV_III005435	51	56		1.74646	1.56813		1.11372		unspecified product
BBOV_III005440	2046	2534		70.0639	70.9579		0.987401		unspecified product
BBOV_III005450	8749	12132		299.604	339.724		0.881902		Oxysterol-binding family protein
BBOV_III005455	930	1030		31.8472	28.8424		1.10418		unspecified product
BBOV_III005460	1348	1379		46.1614	38.6152		1.19542		unspecified product
BBOV_III005470	19040	24887		652.012	696.894		0.935597		Protein kinase domain family protein
BBOV_III005480	10474	11370		358.675	318.387		1.12654		unspecified product
BBOV_III005490	1740	1171		59.5851	32.7907		1.81713		putative tRNA pseudouridine (38-40) synthase
BBOV_III005500	12029	16694		411.925	467.471		0.881178		putative integral membrane protein
BBOV_III005510	1828	2066		62.5986	57.8528		1.08203		unspecified product
BBOV_III005520	10326	11686		353.607	327.235		1.08059		putative cytochrome c
BBOV_III005530	1699	2209		58.1811	61.8572		0.940572		TLC domain family protein
BBOV_III005540	14016	13523		479.968	378.676		1.26749		unspecified product
BBOV_III005550	9609	16259		329.054	455.29		0.722735		Translocation protein Sec62 family protein
BBOV_III005560	1030	1257		35.2717	35.1989		1.00207		putative ribosomal protein L20
BBOV_III005570	41266	45049		1413.13	1261.48		1.12022		ABC transporter family protein
BBOV_III005580	5	2		0.171222	0.0560047		3.05727		unspecified product
BBOV_III005590	0	0		0	0		#DIV/0!		unspecified product
BBOV_III005600	10	8		0.342443	0.224019		1.52864		Spherical Body Protein 2 truncated copy 1 (SBP2)
BBOV_III005610	34	49		1.16431	1.37211		0.84855		unspecified product
BBOV_III005620	4	4		0.136977	0.112009		1.22291		unspecified product
BBOV_III005630	1360	1539		46.5723	43.0956		1.08067		Spherical Body Protein 2 truncated copy 2 (SBP2)
BBOV_III005635	0	0		0	0		#DIV/0!		unspecified product
BBOV_III005640	13	6		0.445176	0.168014		2.64964		putative integral membrane protein
BBOV_III005650	0	0		0	0		#DIV/0!		putative integral membrane protein
BBOV_III005655	16	26		0.547909	0.728061		0.75256		unspecified product
BBOV_III005660	3121	3087		106.877	86.4432		1.23638		unspecified product
BBOV_III005670	14606	22328		500.173	625.236		0.799974		unspecified product
BBOV_III005680	18391	18354		629.787	513.955		1.22538		unspecified product
BBOV_III005690	11227	6784		384.461	189.968		2.02382		unspecified product
BBOV_III005700	11991	15151		410.624	424.263		0.967851		Ion transport family protein
BBOV_III005710	1378	1908		47.1887	53.4284		0.883213		unspecified product
BBOV_III005720	1138	1675		38.97	46.9039		0.830849		putative tRNA pseudouridine (55) synthase
BBOV_III005730	3499	8325		119.821	233.119		0.513989		unspecified product
[truncated: 1,964 more rows]
