# Supplementary material for: Critical role of Babesia bovis spherical body protein 3 in ridge formation on infected red blood cells
Source: PLoS Pathog. 2024 Nov 11;20(11):e1012294. doi: 10.1371/journal.ppat.1012294 (PMC11581398; doi:10.1371/journal.ppat.1012294)
Supplement: S2 Table — (XLSX) [file ppat.1012294.s015.xlsx]

## Sheet: Mass spectrometry data (full_1)
S12 Table. Mass spectrometry data of SBP3 immunoprecipitation (1st, summary is shown on Table1)
Proteins	Accession Number	Alternate ID	Molecular Weight	Spectrum
				parental strain	SBP3-Myc
Spherical body protein 3 OS=Babesia bovis OX=5865 GN=BBOV_I004210 PE=4 SV=1	A7AWS4	BBOV_I004210	126 kDa	0	53
Cluster of Myosin heavy chain 6 OS=Bos taurus OX=9913 GN=MYH6 PE=3 SV=3 (F1N2G0)	F1N2G0 [9]	MYH6	224 kDa	43	40
Anion exchange protein OS=Bos taurus OX=9913 GN=SLC4A1 PE=3 SV=1	F6QPG2	SLC4A1	106 kDa	8	40
Cluster of Actin, aortic smooth muscle OS=Bos taurus OX=9913 GN=ACTA2 PE=3 SV=2 (G8JKX4)	G8JKX4 [7]	ACTA2	42 kDa	30	22
Protein 4.2 OS=Bos taurus OX=9913 GN=EPB42 PE=2 SV=3	O46510	EPB42	77 kDa	0	20
Albumin OS=Bos taurus OX=9913 GN=ALB PE=4 SV=1	A0A140T897	ALB	69 kDa	19	17
Cluster of Keratin, type I cytoskeletal 14 OS=Bos taurus OX=9913 GN=KRT14 PE=1 SV=3 (F1MC11)	F1MC11 [32]	KRT14	56 kDa	61	16
Hemoglobin subunit alpha OS=Bos taurus OX=9913 GN=HBA PE=1 SV=2	P01966	HBA	15 kDa	16	16
Cluster of KRT5 protein OS=Bos taurus OX=9913 GN=KRT5 PE=2 SV=1 (A5D7M6)	A5D7M6 [46]	KRT5	63 kDa	49	11
Cluster of Hemoglobin subunit beta OS=Bos taurus OX=9913 GN=HBB PE=1 SV=1 (P02070)	P02070 [5]	HBB	16 kDa	1	11
Cluster of Myosin regulatory light chain 2, ventricular/cardiac muscle isoform OS=Bos taurus OX=9913 GN=MYL2 PE=4 SV=1 (F1ME15)	F1ME15 [3]	MYL2	19 kDa	11	9
Uncharacterized protein OS=Bos taurus OX=9913 PE=4 SV=1	A0A3Q1NCL2		86 kDa	1	9
ANK_REP_REGION domain-containing protein OS=Bos taurus OX=9913 PE=4 SV=2	F1MY81		55 kDa	0	9
Cytokeratin-1 OS=Bos taurus OX=9913 GN=KRT1 PE=1 SV=2	G3N0V2	KRT1	63 kDa	32	8
Cluster of Histone H4 OS=Bos taurus OX=9913 PE=3 SV=1 (A0A3Q1M1Z1)	A0A3Q1M1Z1 [4]		15 kDa	5	7
Cluster of Membrane protein, putative OS=Babesia bovis OX=5865 GN=BBOV_III011920 PE=4 SV=1 (A7AQB0)	A7AQB0 [4]	BBOV_III011920	49 kDa	0	7
Cluster of Tropomyosin alpha-1 chain OS=Bos taurus OX=9913 GN=TPM1 PE=2 SV=1 (Q5KR49)	Q5KR49 [6]	TPM1	33 kDa	7	6
Spectrin beta chain OS=Bos taurus OX=9913 GN=SPTB PE=3 SV=3	F1MKE9	SPTB	268 kDa	2	6
Cluster of Heat shock 70 kDa protein 1B OS=Bos taurus OX=9913 GN=HSPA1B PE=2 SV=1 (Q27965)	Q27965 [4]	HSPA1B	70 kDa	3	5
Cluster of Uncharacterized protein OS=Bos taurus OX=9913 GN=LOC100337390 PE=4 SV=2 (G3MW09)	G3MW09 [15]	LOC100337390	146 kDa	0	5
Uncharacterized protein (Fragment) OS=Babesia bovis OX=5865 GN=BBOV_IV003650 PE=4 SV=1	A7AVY5	BBOV_IV003650	227 kDa	0	5
Uncharacterized protein OS=Babesia bovis OX=5865 GN=BBOV_IV000780 PE=4 SV=1	A7AV50	BBOV_IV000780	26 kDa	0	5
Cluster of ATP synthase subunit beta OS=Bos taurus OX=9913 GN=ATP5F1B PE=3 SV=1 (A0A452DII8)	A0A452DII8 [3]	ATP5F1B	62 kDa	7	4
Heterogeneous nuclear ribonucleoproteins A2/B1 OS=Bos taurus OX=9913 GN=HNRNPA2B1 PE=1 SV=1	A0A3Q1MME4	HNRNPA2B1	34 kDa	6	4
Myosin light chain 3 OS=Bos taurus OX=9913 GN=MYL3 PE=4 SV=1	A0A3Q1M165	MYL3	29 kDa	5	4
Alpha-2-HS-glycoprotein OS=Bos taurus OX=9913 GN=AHSG PE=1 SV=2	P12763	AHSG	38 kDa	5	4
Cluster of Glyceraldehyde-3-phosphate dehydrogenase OS=Bos taurus OX=9913 GN=GAPDH PE=1 SV=4 (P10096)	P10096 [3]	GAPDH	36 kDa	1	4
Cluster of GTP-binding nuclear protein Ran OS=Bos taurus OX=9913 GN=RAN PE=2 SV=3 (Q3T054)	Q3T054 [2]	RAN	24 kDa	2	4
Cluster of Pancreatic trypsin inhibitor OS=Bos taurus OX=9913 PE=1 SV=2 (P00974)	P00974 [7]		11 kDa	2	4
Cluster of RNA helicase OS=Bos taurus OX=9913 GN=DDX17 PE=1 SV=1 (A7E307)	A7E307 [4]	DDX17	72 kDa	4	3
ATP synthase subunit alpha OS=Bos taurus OX=9913 GN=ATP5F1A PE=1 SV=1	F1MLB8 (+1)	ATP5F1A	60 kDa	4	3
Cluster of Heat shock cognate 71 kDa protein OS=Bos taurus OX=9913 GN=HSPA8 PE=1 SV=2 (P19120)	P19120 [2]	HSPA8	71 kDa	3	3
STOM protein OS=Bos taurus OX=9913 GN=STOM PE=1 SV=1	A8E4P3	STOM	31 kDa	2	3
Cluster of Elongation factor 1-alpha 1 OS=Bos taurus OX=9913 GN=EEF1A1 PE=1 SV=1 (P68103)	P68103 [3]	EEF1A1	50 kDa	1	3
Triosephosphate isomerase OS=Bos taurus OX=9913 GN=TPI1 PE=3 SV=1	A0A452DIX3 (+1)	TPI1	31 kDa	1	3
Band 4.1 OS=Bos taurus OX=9913 GN=EPB41 PE=4 SV=1	A0A3Q1LTG0	EPB41	87 kDa	0	3
Heterogeneous nuclear ribonucleoprotein D OS=Bos taurus OX=9913 GN=HNRNPD PE=1 SV=1	A5D9H5	HNRNPD	33 kDa	1	3
Flavin reductase (NADPH) OS=Bos taurus OX=9913 GN=BLVRB PE=1 SV=1	A0A3Q1NNJ3 (+1)	BLVRB	21 kDa	0	3
Aconitate hydratase, mitochondrial OS=Bos taurus OX=9913 GN=ACO2 PE=1 SV=4	P20004	ACO2	85 kDa	3	2
Malate dehydrogenase, mitochondrial OS=Bos taurus OX=9913 GN=MDH2 PE=1 SV=1	Q32LG3	MDH2	36 kDa	1	2
Alpha-1-antiproteinase OS=Bos taurus OX=9913 GN=SERPINA1 PE=1 SV=1	P34955	SERPINA1	46 kDa	1	2
Cluster of Ubiquitin-60S ribosomal protein L40 OS=Bos taurus OX=9913 GN=UBA52 PE=1 SV=2 (P63048)	P63048 [2]	UBA52	15 kDa	0	2
Cluster of Calpain 5 OS=Bos taurus OX=9913 GN=CAPN5 PE=3 SV=2 (F1MQD1)	F1MQD1 [2]	CAPN5	73 kDa	0	2
85 kDa protein OS=Babesia bovis OX=5865 GN=BBOV_II002880 PE=4 SV=1	A7ATI2	BBOV_II002880	63 kDa	0	2
Hexose transporter OS=Babesia bovis OX=5865 GN=BBOV_IV003180 PE=4 SV=1	A7AVT8	BBOV_IV003180	59 kDa	0	2
Cluster of Helix-destabilizing protein OS=Bos taurus OX=9913 GN=HNRNPA1 PE=4 SV=2 (F1MTY3)	F1MTY3 [3]	HNRNPA1	39 kDa	2	2
Fructose-bisphosphate aldolase OS=Bos taurus OX=9913 GN=ALDOA PE=1 SV=1	A0A3Q1LMG1 (+1)	ALDOA	40 kDa	2	2
Heterogeneous nuclear ribonucleoprotein U OS=Bos taurus OX=9913 GN=HNRNPU PE=1 SV=1	A2VDN7	HNRNPU	90 kDa	1	2
Spherical body protein 2 Truncated copy 12 (SBP2) OS=Babesia bovis OX=5865 GN=BBOV_II000680 PE=2 SV=1	A7ASW7	BBOV_II000680	44 kDa	0	2
Uncharacterized protein (Fragment) OS=Babesia bovis OX=5865 GN=BBOV_IV003750 PE=4 SV=1	A7AQB7	BBOV_IV003750	108 kDa	0	2
Small ubiquitin-related modifier OS=Bos taurus OX=9913 PE=3 SV=1	A0A3Q1M927 (+3)		11 kDa	1	2
Cluster of Histone H3 OS=Babesia bovis OX=5865 GN=BBOV_II001890 PE=3 SV=1 (A7AT84)	A7AT84 [3]	BBOV_II001890	15 kDa	2	2
DnaK protein OS=Babesia bovis OX=5865 GN=HSP70 PE=2 SV=1	Q9U545	HSP70	70 kDa	1	2
Cluster of KH-type splicing regulatory protein OS=Bos taurus OX=9913 GN=KHSRP PE=1 SV=1 (A0A3Q1MB99)	A0A3Q1MB99 [4]	KHSRP	75 kDa	3	1
Isocitrate dehydrogenase [NADP], mitochondrial OS=Bos taurus OX=9913 GN=IDH2 PE=1 SV=2	Q04467	IDH2	51 kDa	3	1
Cluster of Tubulin beta-4B chain OS=Bos taurus OX=9913 GN=TUBB4B PE=2 SV=1 (Q3MHM5)	Q3MHM5 [6]	TUBB4B	50 kDa	3	1
Heterogeneous nuclear ribonucleoprotein K OS=Bos taurus OX=9913 GN=HNRNPK PE=1 SV=1	A0A3Q1N9S5 (+1)	HNRNPK	48 kDa	2	1
Cluster of H1.2 linker histone, cluster member OS=Bos taurus OX=9913 GN=H1-2 PE=3 SV=1 (A0A452DIF5)	A0A452DIF5 [3]	H1-2	23 kDa	2	1
Cluster of Alpha-actinin-2 OS=Bos taurus OX=9913 GN=ACTN2 PE=3 SV=1 (A0A3Q1M6W4)	A0A3Q1M6W4 [10]	ACTN2	95 kDa	1	1
Cluster of Heterogeneous nuclear ribonucleoprotein H1 OS=Bos taurus OX=9913 GN=HNRNPH1 PE=1 SV=1 (A0A3Q1MIG4)	A0A3Q1MIG4 [6]	HNRNPH1	49 kDa	1	1
Cluster of L-lactate dehydrogenase OS=Bos taurus OX=9913 GN=LDHB PE=1 SV=1 (A0A3Q1M5R4)	A0A3Q1M5R4 [6]	LDHB	37 kDa	1	1
Cluster of Beta-1 metal-binding globulin OS=Bos taurus OX=9913 GN=TF PE=1 SV=2 (G3X6N3)	G3X6N3 [3]	TF	78 kDa	0	1
Spectrin alpha, erythrocytic 1 OS=Bos taurus OX=9913 GN=SPTA1 PE=3 SV=3	F1MMQ8	SPTA1	281 kDa	0	1
Cluster of 2-phospho-D-glycerate hydro-lyase OS=Bos taurus OX=9913 GN=ENO3 PE=1 SV=1 (A0A452DI31)	A0A452DI31 [5]	ENO3	48 kDa	0	1
Cluster of Variant erythrocyte surface antigen-1, beta subunit OS=Babesia bovis OX=5865 GN=BBOV_III003090 PE=4 SV=1 (A7AMT9)	A7AMT9 [75]	BBOV_III003090	130 kDa	0	1
Apolipoprotein A-I OS=Bos taurus OX=9913 GN=APOA1 PE=1 SV=3	P15497	APOA1	30 kDa	0	1
Citrate synthase, mitochondrial OS=Bos taurus OX=9913 GN=CS PE=1 SV=1	Q29RK1	CS	52 kDa	1	1
Heterogeneous nuclear ribonucleoprotein A/B OS=Bos taurus OX=9913 GN=HNRNPAB PE=1 SV=1	A0A3Q1LZD9 (+1)	HNRNPAB	36 kDa	3	1
Cluster of Myosin heavy chain 9 OS=Bos taurus OX=9913 GN=MYH9 PE=1 SV=3 (F1MQ37)	F1MQ37 [4]	MYH9	227 kDa	1	1
Cluster of Heat shock protein HSP 90-beta OS=Bos taurus OX=9913 GN=HSP90AB1 PE=1 SV=2 (G5E507)	G5E507 [3]	HSP90AB1	82 kDa	0	1
Peroxiredoxin-1 OS=Bos taurus OX=9913 GN=PRDX1 PE=2 SV=1	Q5E947	PRDX1	22 kDa	1	1
Cluster of Pyruvate kinase OS=Bos taurus OX=9913 GN=PKM PE=1 SV=1 (A5D984)	A5D984 [2]	PKM	58 kDa	2	1
Creatine kinase M-type OS=Bos taurus OX=9913 GN=CKM PE=1 SV=2	Q9XSC6	CKM	43 kDa	2	1
Apolipoprotein B OS=Bos taurus OX=9913 GN=APOB PE=1 SV=1	A0A3Q1MFR4 (+1)	APOB	514 kDa	0	1
Heterogeneous nuclear ribonucleoprotein L OS=Bos taurus OX=9913 GN=HNRNPL PE=1 SV=2	E1BIB4	HNRNPL	64 kDa	1	1
Cluster of Heat shock protein HSP 90-alpha OS=Bos taurus OX=9913 GN=HSP90AA1 PE=1 SV=3 (Q76LV2)	Q76LV2 [2]	HSP90AA1	85 kDa	0	1
Cluster of Tubulin alpha-1C chain OS=Bos taurus OX=9913 GN=TUBA1C PE=1 SV=1 (Q3ZCJ7)	Q3ZCJ7 [5]	TUBA1C	50 kDa	1	1
Splicing factor proline and glutamine rich OS=Bos taurus OX=9913 GN=SFPQ PE=1 SV=1	E1BQ37	SFPQ	76 kDa	0	1
ATP-dependent RNA helicase A OS=Bos taurus OX=9913 GN=DHX9 PE=1 SV=1	Q28141	DHX9	142 kDa	0	1
Cardiac troponin I OS=Bos taurus OX=9913 GN=TNNI3 PE=3 SV=1	A0A3Q1NAD9 (+1)	TNNI3	33 kDa	1	1
Cytochrome c oxidase subunit 5A, mitochondrial OS=Bos taurus OX=9913 GN=COX5A PE=1 SV=2	P00426	COX5A	17 kDa	1	1
Fatty acid-binding protein, heart OS=Bos taurus OX=9913 GN=FABP3 PE=1 SV=2	P10790	FABP3	15 kDa	0	1
Uncharacterized protein OS=Babesia bovis OX=5865 GN=BBOV_IV002110 PE=4 SV=1	A7AVI2	BBOV_IV002110	52 kDa	0	1
C9ORF59 protein OS=Bos taurus OX=9913 GN=FAM78A PE=2 SV=1	A5PJ92 (+1)	FAM78A	32 kDa	0	1
Aquaporin-1 OS=Bos taurus OX=9913 GN=AQP1 PE=1 SV=3	P47865	AQP1	29 kDa	0	1
Non-POU domain containing octamer binding OS=Bos taurus OX=9913 GN=NONO PE=2 SV=1	Q2KJ42	NONO	54 kDa	0	1
Uncharacterized protein OS=Babesia bovis OX=5865 GN=BBOV_I001020 PE=2 SV=1	A7AXC2	BBOV_I001020	23 kDa	0	1
SmORF OS=Babesia bovis OX=5865 GN=BBOV_III011930 PE=4 SV=1	A7AQB1	BBOV_III011930	34 kDa	0	1
Creatine kinase OS=Bos taurus OX=9913 GN=CKMT2 PE=3 SV=1	F1MJT6 (+1)	CKMT2	47 kDa	1	1
Aspartate aminotransferase, mitochondrial OS=Bos taurus OX=9913 GN=GOT2 PE=1 SV=2	P12344	GOT2	48 kDa	0	1
Glutathione peroxidase 1 OS=Bos taurus OX=9913 GN=GPX1 PE=1 SV=3	P00435	GPX1	23 kDa	0	1
Troponin C, slow skeletal and cardiac muscles OS=Bos taurus OX=9913 GN=TNNC1 PE=1 SV=1	P63315	TNNC1	18 kDa	1	1
ATP synthase subunit delta, mitochondrial OS=Bos taurus OX=9913 GN=ATP5F1D PE=1 SV=2	P05630	ATP5F1D	18 kDa	1	1
Adenylate kinase isoenzyme 1 OS=Bos taurus OX=9913 GN=AK1 PE=1 SV=1	A0A3Q1N2Q9	AK1	25 kDa	1	1
Cardiac phospholamban OS=Bos taurus OX=9913 GN=PLN PE=1 SV=1	A4IFH6 (+1)	PLN	6 kDa	0	1
60S ribosomal protein L8 OS=Bos taurus OX=9913 GN=RPL8 PE=2 SV=3	Q3T0S6	RPL8	28 kDa	0	1
Glycophorin B variant 1 OS=Bos taurus OX=9913 GN=gypb PE=2 SV=1	D5MTL9	gypb	9 kDa	0	1
Cytochrome c, putative OS=Babesia bovis OX=5865 GN=BBOV_III005520 PE=3 SV=1	A7ANI1	BBOV_III005520	13 kDa	1	1
Cluster of ADP/ATP translocase 2 OS=Bos taurus OX=9913 GN=SLC25A5 PE=3 SV=1 (A0A3Q1MF55)	A0A3Q1MF55 [7]	SLC25A5	33 kDa	1	0
RNA-binding motif protein, X chromosome OS=Bos taurus OX=9913 GN=RBMX PE=1 SV=1	D3JUI8	RBMX	42 kDa	1	0
60 kDa heat shock protein, mitochondrial OS=Bos taurus OX=9913 GN=HSPD1 PE=1 SV=2	P31081	HSPD1	61 kDa	1	0
Electron transfer flavoprotein subunit beta OS=Bos taurus OX=9913 GN=VSIG10L PE=3 SV=1	A0A3Q1LKJ8	VSIG10L	37 kDa	1	0
Isocitrate dehydrogenase [NAD] subunit, mitochondrial OS=Bos taurus OX=9913 GN=IDH3A PE=3 SV=1	A0A3Q1MLP3 (+1)	IDH3A	37 kDa	1	0
Adenine nucleotide translocase OS=Babesia bovis OX=5865 GN=BBOV_III010060 PE=2 SV=1	A7APS8	BBOV_III010060	34 kDa	1	0
Cluster of Histone H2A OS=Babesia bovis OX=5865 GN=BBOV_II001900 PE=3 SV=1 (A7AT85)	A7AT85 [11]	BBOV_II001900	15 kDa	1	0
Endoplasmic reticulum chaperone BiP OS=Bos taurus OX=9913 GN=HSPA5 PE=2 SV=1	Q0VCX2	HSPA5	72 kDa	1	0
Annexin A2 OS=Bos taurus OX=9913 GN=ANXA2 PE=1 SV=2	P04272	ANXA2	39 kDa	1	0
Desmoglein-1 OS=Bos taurus OX=9913 GN=DSG1 PE=4 SV=2	F1MIW8 (+1)	DSG1	112 kDa	1	0
Thioredoxin OS=Bos taurus OX=9913 GN=TXN PE=3 SV=3	O97680	TXN	12 kDa	2	0

## Sheet: Mass spectrometry data (full_2)
S12 Table. Mass spectrometry data of SBP3 immunoprecipitation. 2nd
Proteins	Accession number	Alternate ID	Molecular weight	Spectrum
				Parental strain	SBP3-Myc
Spectrin alpha, erythrocytic 1 OS=Bos taurus OX=9913 GN=SPTA1 PE=4 SV=2	F1MMQ8	SPTA1	282 kDa	152	226
Cluster of Spectrin beta chain OS=Bos taurus OX=9913 GN=SPTB PE=3 SV=2 (F1MKE9)	F1MKE9 [3]	SPTB	269 kDa	140	212
Anion exchange protein OS=Bos taurus OX=9913 GN=SLC4A1 PE=2 SV=1	Q9XSW5	SLC4A1	104 kDa	99	148
Cluster of Ankyrin 1 OS=Bos taurus OX=9913 GN=ANK1 PE=4 SV=1 (F1MY81)	F1MY81 [6]	ANK1	123 kDa	80	131
Spherical body protein 3 OS=Babesia bovis OX=5865 GN=BBOV_I004210 PE=4 SV=1	A7AWS4	BBOV_I004210	126 kDa	37	89
Cluster of Protein 4.1 OS=Bos taurus OX=9913 GN=EPB41 PE=2 SV=1 (Q9N179)	Q9N179 [3]	EPB41	69 kDa	36	63
Cluster of Uncharacterized protein OS=Bos taurus OX=9913 GN=LOC523126 PE=4 SV=1 (G3MW11)	G3MW11 [8]	LOC523126	150 kDa	43	53
P-type ATPase4, putative OS=Babesia bovis OX=5865 GN=BBOV_IV010020 PE=3 SV=1	A7AS37	BBOV_IV010020	138 kDa	33	49
Uncharacterized protein OS=Babesia bovis OX=5865 GN=BBOV_III005700 PE=4 SV=1	A7ANJ9	BBOV_III005700	77 kDa	27	44
Stomatin OS=Bos taurus OX=9913 GN=STOM PE=1 SV=2	F1N2R1	STOM	31 kDa	25	43
Cluster of Actin, cytoplasmic 1 OS=Bos taurus OX=9913 GN=ACTB PE=1 SV=1 (P60712)	P60712 [4]	ACTB	42 kDa	30	36
Cluster of Erythrocyte membrane protein band 4.2 OS=Bos taurus OX=9913 GN=EPB42 PE=2 SV=3 (O46510)	O46510 [2]	EPB42	77 kDa	24	34
Cluster of Keratin, type I cytoskeletal 14 OS=Bos taurus OX=9913 GN=KRT14 PE=1 SV=2 (F1MC11)	F1MC11 [13]	KRT14	52 kDa	43	31
Cluster of KRT5 protein OS=Bos taurus OX=9913 GN=KRT5 PE=2 SV=1 (A5D7M6)	A5D7M6 [20]	KRT5	63 kDa	61	30
Cluster of Keratin 10 (Epidermolytic hyperkeratosis; keratosis palmaris et plantaris) OS=Bos taurus OX=9913 GN=KRT10 PE=2 SV=1 (A6QNZ7)	A6QNZ7 [3]	KRT10	55 kDa	18	25
FAD-dependent glycerol-3-phosphate dehydrogenase, putative OS=Babesia bovis OX=5865 GN=BBOV_III000930 PE=4 SV=1	A7AM76	BBOV_III000930	69 kDa	23	24
Rhoptry-associated protein 1 (RAP-1) OS=Babesia bovis OX=5865 GN=BBOV_IV009860 PE=4 SV=1	A7AS21	BBOV_IV009860	65 kDa	21	24
Hemoglobin subunit beta OS=Bos taurus OX=9913 GN=HBB PE=1 SV=1	P02070	HBB	16 kDa	18	23
Keratin 1 OS=Bos taurus OX=9913 GN=KRT1 PE=1 SV=1	G3N0V2	KRT1	63 kDa	27	23
Uncharacterized protein OS=Bos taurus OX=9913 PE=4 SV=1	G5E5W7		97 kDa	15	23
Thioredoxin family protein OS=Babesia bovis OX=5865 GN=BBOV_II006380 PE=2 SV=1	A7AUH7	BBOV_II006380	24 kDa	16	19
Uncharacterized protein OS=Babesia bovis OX=5865 GN=BBOV_III001980 PE=2 SV=1	A7AMI1	BBOV_III001980	33 kDa	20	19
Adenine nucleotide translocase OS=Babesia bovis OX=5865 GN=BBOV_III010060 PE=2 SV=1	A7APS8	BBOV_III010060	34 kDa	13	18
Calpain 5 OS=Bos taurus OX=9913 GN=CAPN5 PE=3 SV=2	F1MQD1	CAPN5	73 kDa	16	18
Hexose transporter OS=Babesia bovis OX=5865 GN=BBOV_IV003180 PE=3 SV=1	A7AVT8	BBOV_IV003180	59 kDa	19	16
S1/P1 nuclease, putative OS=Babesia bovis OX=5865 GN=BBOV_IV007520 PE=4 SV=1	A7ARD9	BBOV_IV007520	45 kDa	15	16
Adducin 2 OS=Bos taurus OX=9913 GN=ADD2 PE=4 SV=1	F1MXA4	ADD2	81 kDa	7	15
ATP synthase subunit beta OS=Babesia bovis OX=5865 GN=BBOV_IV005830 PE=2 SV=1	A7AQX5	BBOV_IV005830	55 kDa	13	15
Cluster of Heat shock 70 kDa protein 1B OS=Bos taurus OX=9913 GN=HSPA1B PE=2 SV=1 (Q27965)	Q27965 [3]	HSPA1B	70 kDa	9	15
Calcium-dependent protein kinase 4 OS=Babesia bovis OX=5865 GN=BBOV_IV003210 PE=4 SV=1	A7AVU1	BBOV_IV003210	58 kDa	16	14
Uncharacterized protein OS=Babesia bovis OX=5865 GN=BBOV_II004840 PE=4 SV=1	A7AU28	BBOV_II004840	111 kDa	11	14
Apical membrane antigen 1 OS=Babesia bovis OX=5865 GN=BBOV_IV011230 PE=4 SV=1	A7ASF6	BBOV_IV011230	67 kDa	11	13
GTP-binding nuclear protein OS=Babesia bovis OX=5865 GN=BBOV_IV010920 PE=2 SV=1	A7ASC6	BBOV_IV010920	24 kDa	13	13
Uncharacterized protein OS=Babesia bovis OX=5865 GN=BBOV_I003130 PE=4 SV=1	A7AWG7	BBOV_I003130	41 kDa	7	13
Calcium ATPase SERCA-like, putative OS=Babesia bovis OX=5865 GN=BBOV_II005700 PE=3 SV=1	A7AUB0	BBOV_II005700	112 kDa	16	11
Cluster of Dematin OS=Bos taurus OX=9913 GN=DMTN PE=2 SV=1 (Q08DM1)	Q08DM1 [2]	DMTN	46 kDa	13	11
Lysophospholipase, putative OS=Babesia bovis OX=5865 GN=BBOV_IV010560 PE=4 SV=1	A7AS90	BBOV_IV010560	43 kDa	11	11
Uncharacterized protein OS=Bos taurus OX=9913 GN=LOC112441458 PE=3 SV=1	A0A0N4STN1 (+1)	LOC112441458	18 kDa	4	11
Adducin 1 OS=Bos taurus OX=9913 GN=ADD1 PE=4 SV=1	E1BHK2	ADD1	81 kDa	8	10
ATP synthase subunit alpha OS=Babesia bovis OX=5865 GN=BBOV_III002130 PE=3 SV=1	A7AMJ6	BBOV_III002130	59 kDa	10	10
DnaK protein OS=Babesia bovis OX=5865 GN=HSP70 PE=2 SV=1	Q9U545	HSP70	70 kDa	13	10
Cluster of Membrane protein, putative OS=Babesia bovis OX=5865 GN=BBOV_III000060 PE=4 SV=1 (A7ALZ1)	A7ALZ1 [6]	BBOV_III000060	49 kDa	3	10
Spherical body protein 2 Truncated copy 12 (SBP2) OS=Babesia bovis OX=5865 GN=BBOV_II000680 PE=2 SV=1	A7ASW7	BBOV_II000680	44 kDa	12	10
Uncharacterized protein OS=Babesia bovis OX=5865 GN=BBOV_IV000780 PE=4 SV=1	A7AV50	BBOV_IV000780	26 kDa	10	10
Vesicle-associated membrane protein, putative OS=Babesia bovis OX=5865 GN=BBOV_II001250 PE=2 SV=1	A7AT23	BBOV_II001250	25 kDa	11	10
85 kDa protein OS=Babesia bovis OX=5865 GN=BBOV_II002880 PE=4 SV=1	A7ATI2	BBOV_II002880	63 kDa	7	9
Aquaporin-1 OS=Bos taurus OX=9913 GN=AQP1 PE=1 SV=3	P47865	AQP1	29 kDa	6	9
Cluster of Cathelicidin-7 OS=Bos taurus OX=9913 GN=CATHL7 PE=2 SV=1 (P56425)	P56425 [3]	CATHL7	19 kDa	0	9
Glycerol-3-phosphate-acyltransferase, putative OS=Babesia bovis OX=5865 GN=BBOV_IV005200 PE=4 SV=1	A7AQR2	BBOV_IV005200	67 kDa	6	9
Hemoglobin subunit alpha OS=Bos taurus OX=9913 GN=HBA PE=1 SV=2	P01966	HBA	15 kDa	8	9
Membrane protein, putative OS=Babesia bovis OX=5865 GN=BBOV_IV008620 PE=4 SV=1	A7ARP7	BBOV_IV008620	33 kDa	10	9
Merozoite surface antigen-1 (MSA-1) OS=Babesia bovis OX=5865 GN=MSA-1 PE=2 SV=1	Q9BHA2	MSA-1	35 kDa	11	9
Uncharacterized protein OS=Babesia bovis OX=5865 GN=BBOV_II002870 PE=4 SV=1	A7ATI1	BBOV_II002870	61 kDa	7	9
Cluster of Variant erythrocyte surface antigen-1, alpha subunit OS=Babesia bovis OX=5865 GN=BBOV_III003100 PE=4 SV=1 (A7AMU0)	A7AMU0 [78]	BBOV_III003100	149 kDa	9	9
Hexose transporter OS=Babesia bovis OX=5865 GN=BBOV_IV003170 PE=3 SV=1	A7AVT7	BBOV_IV003170	51 kDa	6	8
Rhesus-like protein OS=Bos taurus OX=9913 GN=LOC282685 PE=2 SV=1	Q148G0	LOC282685	46 kDa	4	8
Ubiquitin-40S ribosomal protein S27a OS=Bos taurus OX=9913 GN=RPS27A PE=1 SV=2	P62992	RPS27A	18 kDa	2	8
Uncharacterized protein OS=Babesia bovis OX=5865 GN=BBOV_II005380 PE=4 SV=1	A7AU78	BBOV_II005380	51 kDa	11	8
Heat shock cognate 71 kDa protein OS=Bos taurus OX=9913 GN=HSPA8 PE=1 SV=2	P19120	HSPA8	71 kDa	6	8
Membrane protein, putative OS=Babesia bovis OX=5865 GN=BBOV_IV008700 PE=4 SV=1	A7ARQ5	BBOV_IV008700	12 kDa	6	8
Annexin OS=Bos taurus OX=9913 GN=ANXA1 PE=3 SV=1	F1N650 (+1)	ANXA1	39 kDa	2	7
Formate/nitrite transporter family protein, putative OS=Babesia bovis OX=5865 GN=BBOV_I000410 PE=2 SV=1	A7AX62	BBOV_I000410	30 kDa	5	7
Gliding-associated protein 45, putative OS=Babesia bovis OX=5865 GN=BBOV_II005470 PE=2 SV=1	A7AU87	BBOV_II005470	22 kDa	3	7
Protein disulfide-isomerase, putative OS=Babesia bovis OX=5865 GN=BBOV_IV001070 PE=4 SV=1	A7AV78	BBOV_IV001070	61 kDa	8	7
Uncharacterized protein OS=Babesia bovis OX=5865 GN=BBOV_III011760 PE=4 SV=1	A7AQ94	BBOV_III011760	45 kDa	5	7
Glycophorin B variant 1 OS=Bos taurus OX=9913 GN=gypb PE=2 SV=1	D5MTL9	gypb	9 kDa	4	7
Uncharacterized protein OS=Bos taurus OX=9913 GN=LOC515333 PE=4 SV=2	F1MUC1	LOC515333	147 kDa	8	7
Endoplasmic reticulum chaperone BiP OS=Bos taurus OX=9913 GN=HSPA5 PE=2 SV=1	Q0VCX2	HSPA5	72 kDa	6	7
Cluster of ADP/ATP translocase 3 OS=Bos taurus OX=9913 GN=SLC25A6 PE=1 SV=3 (P32007)	P32007 [5]	SLC25A6	33 kDa	4	6
Cell division control protein 48, putative OS=Babesia bovis OX=5865 GN=BBOV_IV008360 PE=4 SV=1	A7ARM1	BBOV_IV008360	88 kDa	20	6
Cluster of GTP-binding nuclear protein Ran OS=Bos taurus OX=9913 GN=RAN PE=2 SV=3 (Q3T054)	Q3T054 [3]	RAN	24 kDa	2	6
Cluster of Histone H4 OS=Babesia bovis OX=5865 GN=BBOV_III007560 PE=3 SV=1 (A7AP33)	A7AP33 [3]	BBOV_III007560	11 kDa	5	6
Membrane protein, putative OS=Babesia bovis OX=5865 GN=BBOV_III010320 PE=4 SV=1	A7APV4	BBOV_III010320	81 kDa	9	6
MPO protein OS=Bos taurus OX=9913 GN=MPO PE=1 SV=1	A6QPT4	MPO	82 kDa	1	6
Peroxiredoxin-like 2A OS=Bos taurus OX=9913 GN=PRXL2A PE=2 SV=1	Q3ZBK2	PRXL2A	24 kDa	11	6
Prohibitin OS=Babesia bovis OX=5865 GN=BBOV_IV002450 PE=4 SV=1	A7AVL6	BBOV_IV002450	30 kDa	4	6
Protein transport protein sec61, putative OS=Babesia bovis OX=5865 GN=BBOV_I000080 PE=3 SV=1	A7AX30	BBOV_I000080	53 kDa	9	6
Cluster of Ras-related protein Rab11A OS=Babesia bovis OX=5865 GN=BBOV_IV006550 PE=4 SV=1 (A7AR45)	A7AR45 [5]	BBOV_IV006550	24 kDa	3	6
Small heat shock protein OS=Babesia bovis OX=5865 GN=BBOV_II004080 PE=2 SV=1	A7ATV2	BBOV_II004080	21 kDa	5	6
Uncharacterized protein OS=Babesia bovis OX=5865 GN=BBOV_II002190 PE=4 SV=1	A7ATB4	BBOV_II002190	67 kDa	9	6
Uncharacterized protein OS=Babesia bovis OX=5865 GN=BBOV_IV002110 PE=4 SV=1	A7AVI2	BBOV_IV002110	52 kDa	5	6
Uncharacterized protein OS=Babesia bovis OX=5865 GN=BBOV_IV005490 PE=4 SV=1	A7AQU1	BBOV_IV005490	48 kDa	8	6
Uncharacterized protein OS=Babesia bovis OX=5865 GN=BBOV_IV006450 PE=2 SV=1	A7AR35	BBOV_IV006450	23 kDa	8	6
Pancreatic trypsin inhibitor OS=Bos taurus OX=9913 PE=1 SV=2	P00974		11 kDa	3	6
Acid phosphatase, putative OS=Babesia bovis OX=5865 GN=BBOV_I004700 PE=4 SV=1	A7AWX3	BBOV_I004700	43 kDa	4	5
Heat shock protein 70, putative OS=Babesia bovis OX=5865 GN=BBOV_III007800 PE=3 SV=1	A7AP56	BBOV_III007800	71 kDa	12	5
Kell metallo-endopeptidase OS=Bos taurus OX=9913 GN=KEL PE=4 SV=1	F1N2Q4	KEL	82 kDa	10	5
Membrane protein, putative OS=Babesia bovis OX=5865 GN=BBOV_III002710 PE=4 SV=1	A7AMQ2	BBOV_III002710	13 kDa	4	5
Merozoite surface antigen 2b OS=Babesia bovis OX=5865 GN=msa PE=4 SV=1	Q3LUQ1	msa	32 kDa	4	5
Mitochondrial processing peptidase alpha subunit, putative OS=Babesia bovis OX=5865 GN=BBOV_III003850 PE=4 SV=1	A7AN14	BBOV_III003850	56 kDa	3	5
p29 protein OS=Babesia bovis OX=5865 GN=BBOV_II004030 PE=2 SV=1	A7ATU7	BBOV_II004030	23 kDa	6	5
Cluster of Ras family protein OS=Babesia bovis OX=5865 GN=BBOV_III004450 PE=2 SV=1 (A7AN74)	A7AN74 [3]	BBOV_III004450	25 kDa	7	5
Cluster of Ras-related C3 botulinum toxin substrate 1 OS=Bos taurus OX=9913 GN=RAC1 PE=1 SV=1 (P62998)	P62998 [6]	RAC1	21 kDa	2	5
Sortilin OS=Babesia bovis OX=5865 GN=BBOV_I002730 PE=4 SV=1	A7AWC7	BBOV_I002730	98 kDa	11	5
Cluster of Uncharacterized protein OS=Babesia bovis OX=5865 GN=BBOV_I005070 PE=2 SV=1 (A7AX07)	A7AX07 [3]	BBOV_I005070	54 kDa	14	5
Uncharacterized protein OS=Babesia bovis OX=5865 GN=BBOV_II003350 PE=4 SV=1	A7ATM9	BBOV_II003350	61 kDa	5	5
Uncharacterized protein OS=Babesia bovis OX=5865 GN=BBOV_II006850 PE=2 SV=1	A7AUM4	BBOV_II006850	28 kDa	7	5
Uncharacterized protein OS=Babesia bovis OX=5865 GN=BBOV_III002570 PE=4 SV=1	A7AMN8	BBOV_III002570	29 kDa	3	5
Uncharacterized protein OS=Babesia bovis OX=5865 GN=BBOV_IV003140 PE=4 SV=1	A7AVT4	BBOV_IV003140	41 kDa	6	5
Uncharacterized protein OS=Babesia bovis OX=5865 GN=BBOV_IV003250 PE=4 SV=1	A7AVU5	BBOV_IV003250	18 kDa	6	5
V-type proton ATPase subunit a OS=Babesia bovis OX=5865 GN=BBOV_III008300 PE=3 SV=1	A7APA6	BBOV_III008300	107 kDa	4	5
ATP synthase subunit beta, mitochondrial OS=Bos taurus OX=9913 GN=ATP5F1B PE=1 SV=2	P00829	ATP5F1B	56 kDa	7	5
Uncharacterized protein OS=Babesia bovis OX=5865 GN=BBOV_IV007090 PE=3 SV=1	A7AR96	BBOV_IV007090	25 kDa	5	5
Membrane protein, putative OS=Babesia bovis OX=5865 GN=BBOV_IV010000 PE=2 SV=1	A7AS35	BBOV_IV010000	27 kDa	5	5
Cluster of LOC510193 protein OS=Bos taurus OX=9913 GN=LOC510193 PE=2 SV=1 (A6QP86)	A6QP86 [3]	LOC510193	35 kDa	1	5
Uncharacterized protein OS=Bos taurus OX=9913 PE=4 SV=1	G3N2Q9		34 kDa	5	5
ABC transporter family protein OS=Babesia bovis OX=5865 GN=BBOV_III005570 PE=4 SV=1	A7ANI6	BBOV_III005570	172 kDa	2	3
ABC transporter family protein OS=Babesia bovis OX=5865 GN=BBOV_III005820 PE=4 SV=1	A7ANL0	BBOV_III005820	172 kDa	5	3
Ammonium transporter Rh type A OS=Bos taurus OX=9913 GN=RHAG PE=3 SV=1	F1MKX8 (+1)	RHAG	47 kDa	5	3
ATP synthase F1 gamma subunit, putative OS=Babesia bovis OX=5865 GN=BBOV_IV005350 PE=3 SV=1	A7AQS7	BBOV_IV005350	34 kDa	2	3
CD58 molecule (Fragment) OS=Bos taurus OX=9913 GN=CD58 PE=2 SV=1	A7YW37	CD58	29 kDa	4	3
Clp amino terminal domain containing protein OS=Babesia bovis OX=5865 GN=BBOV_III008980 PE=4 SV=1	A7APH1	BBOV_III008980	113 kDa	8	3
Conserved, membrane protein, putative OS=Babesia bovis OX=5865 GN=BBOV_IV004270 PE=3 SV=1	A7AQG9	BBOV_IV004270	54 kDa	6	3
Cytochrome c oxidase subunit Vb, putative OS=Babesia bovis OX=5865 GN=BBOV_III010970 PE=4 SV=1	A7AQ15	BBOV_III010970	31 kDa	6	3
ELA2 protein OS=Bos taurus OX=9913 GN=ELANE PE=1 SV=1	A6QPP7 (+1)	ELANE	29 kDa	0	3
Flotillin-1 OS=Bos taurus OX=9913 GN=FLOT1 PE=2 SV=1	Q08DN8	FLOT1	47 kDa	4	3
Galectin OS=Bos taurus OX=9913 GN=LGALS9 PE=2 SV=1	F1MZ12 (+2)	LGALS9	39 kDa	4	3
Cluster of Glyceraldehyde-3-phosphate dehydrogenase OS=Bos taurus OX=9913 GN=GAPDH PE=1 SV=4 (P10096)	P10096 [2]	GAPDH	36 kDa	6	3
Merozoite surface antigen 2a1 OS=Babesia bovis OX=5865 GN=msa PE=4 SV=1	Q3LUQ3	msa	35 kDa	4	3
Mitochondrial phosphate transporter OS=Babesia bovis OX=5865 GN=BBOV_IV003410 PE=3 SV=1	A7AVW1	BBOV_IV003410	37 kDa	3	3
Phosphodiesterase OS=Bos taurus OX=9913 GN=PDE9A PE=3 SV=2	F1MH30	PDE9A	59 kDa	4	3
Phospholipid-transporting ATPase OS=Babesia bovis OX=5865 GN=BBOV_IV001830 PE=3 SV=1	A7AVF4	BBOV_IV001830	124 kDa	9	3
Rab11b protein, putative OS=Babesia bovis OX=5865 GN=BBOV_II005980 PE=2 SV=1	A7AUD7	BBOV_II005980	26 kDa	6	3
Rhomboid 4 OS=Babesia bovis OX=5865 GN=BBOV_II005930 PE=3 SV=1	A7AUD2	BBOV_II005930	86 kDa	3	3
Transmembrane CLPTM1 family protein OS=Babesia bovis OX=5865 GN=BBOV_IV011540 PE=4 SV=1	A7ASI7	BBOV_IV011540	68 kDa	4	3
Uncharacterized protein OS=Babesia bovis OX=5865 GN=BBOV_II006510 PE=4 SV=1	A7AUJ0	BBOV_II006510	175 kDa	4	3
Uncharacterized protein OS=Babesia bovis OX=5865 GN=BBOV_III007760 PE=2 SV=1	A7AP52	BBOV_III007760	28 kDa	4	3
Uncharacterized protein OS=Bos taurus OX=9913 GN=LOC525820 PE=4 SV=2	E1B761	LOC525820	67 kDa	2	3
C9ORF59 protein OS=Bos taurus OX=9913 GN=FAM78A PE=2 SV=1	A5PJ92	FAM78A	32 kDa	4	3
Succinate dehydrogenase [ubiquinone] iron-sulfur subunit, mitochondrial OS=Babesia bovis OX=5865 GN=BBOV_IV005280 PE=2 SV=1	A7AQS0	BBOV_IV005280	32 kDa	1	3
Cluster of Rab1b OS=Babesia bovis OX=5865 GN=BBOV_III000780 PE=2 SV=1 (Q7YZQ8)	Q7YZQ8 [19]	BBOV_III000780	25 kDa	4	3
Uncharacterized protein OS=Babesia bovis OX=5865 GN=BBOV_IV006820 PE=4 SV=1	A7AR69	BBOV_IV006820	18 kDa	4	3
Uncharacterized protein OS=Babesia bovis OX=5865 GN=BBOV_III010310 PE=4 SV=1	A7APV3	BBOV_III010310	16 kDa	4	3
Uncharacterized protein OS=Babesia bovis OX=5865 GN=BBOV_III000940 PE=4 SV=1	A7AM77	BBOV_III000940	25 kDa	1	3
Uncharacterized protein OS=Babesia bovis OX=5865 GN=BBOV_II006990 PE=4 SV=1	A7AUN8	BBOV_II006990	54 kDa	3	3
Cluster of ABCB6 protein OS=Bos taurus OX=9913 GN=ABCB6 PE=2 SV=1 (A5D7P7)	A5D7P7 [2]	ABCB6	94 kDa	1	2
Acetyltransferase, GNAT family protein OS=Babesia bovis OX=5865 GN=BBOV_III007850 PE=4 SV=1	A7AP61	BBOV_III007850	41 kDa	4	2
ATP synthase subunit alpha OS=Bos taurus OX=9913 GN=ATP5F1A PE=1 SV=1	F1MLB8 (+1)	ATP5F1A	60 kDa	3	2
D-3-phosphoglycerate dehydrogenase OS=Bos taurus OX=9913 GN=PHGDH PE=2 SV=3	Q5EAD2	PHGDH	56 kDa	1	2
DnaJ domain containing protein OS=Babesia bovis OX=5865 GN=BBOV_II005390 PE=4 SV=1	A7AU79	BBOV_II005390	71 kDa	7	2
Glycerol-3-phosphate dehydrogenase, mitochondrial OS=Bos taurus OX=9913 GN=GPD2 PE=2 SV=1	A6QLU1	GPD2	81 kDa	0	2
Malate:quinone oxidoreductase, putative OS=Babesia bovis OX=5865 GN=BBOV_III000580 PE=4 SV=1	A7AM41	BBOV_III000580	55 kDa	6	2
Mitochondrial processing peptidase beta subunit OS=Babesia bovis OX=5865 GN=BBOV_IV001260 PE=3 SV=1	A7AV97	BBOV_IV001260	58 kDa	2	2
Myosin A OS=Babesia bovis OX=5865 GN=BBOV_I003490 PE=3 SV=1	A7AWK3	BBOV_I003490	94 kDa	14	2
Prohibitin, putative OS=Babesia bovis OX=5865 GN=BBOV_I004460 PE=4 SV=1	A7AWU9	BBOV_I004460	31 kDa	3	2
SmORF OS=Babesia bovis OX=5865 GN=BBOV_III011930 PE=4 SV=1	A7AQB1	BBOV_III011930	34 kDa	5	2
Transporter, major facilitator family OS=Babesia bovis OX=5865 GN=BBOV_III003420 PE=4 SV=1	A7AMX2	BBOV_III003420	72 kDa	4	2
Uncharacterized protein OS=Babesia bovis OX=5865 GN=BBOV_II003200 PE=2 SV=1	A7ATL4	BBOV_II003200	39 kDa	5	2
Uncharacterized protein OS=Babesia bovis OX=5865 GN=BBOV_II005370 PE=4 SV=1	A7AU77	BBOV_II005370	45 kDa	5	2
Uncharacterized protein OS=Babesia bovis OX=5865 GN=BBOV_III005120 PE=4 SV=1	A7ANE1	BBOV_III005120	28 kDa	1	2
Uncharacterized protein OS=Babesia bovis OX=5865 GN=BBOV_III005190 PE=4 SV=1	A7ANE8	BBOV_III005190	29 kDa	6	2
Uncharacterized protein OS=Babesia bovis OX=5865 GN=BBOV_III005550 PE=4 SV=1	A7ANI4	BBOV_III005550	44 kDa	5	2
Uncharacterized protein OS=Babesia bovis OX=5865 GN=BBOV_III010200 PE=2 SV=1	A7APU2	BBOV_III010200	31 kDa	12	2
Uncharacterized protein OS=Babesia bovis OX=5865 GN=BBOV_IV004520 PE=4 SV=1	A7AQJ4	BBOV_IV004520	15 kDa	5	2
Uncharacterized protein OS=Babesia bovis OX=5865 GN=BBOV_IV007120 PE=4 SV=1	A7AR99	BBOV_IV007120	60 kDa	4	2
Uncharacterized protein OS=Bos taurus OX=9913 GN=LOC505658 PE=3 SV=2	E1BEQ4	LOC505658	28 kDa	0	2
Uncharacterized protein OS=Bos taurus OX=9913 GN=STUB1 PE=4 SV=2	E1B7G3 (+1)	STUB1	37 kDa	1	2
V-type proton ATPase subunit OS=Babesia bovis OX=5865 GN=BBOV_II001540 PE=2 SV=1	A7AT50	BBOV_II001540	43 kDa	5	2
DnaJ domain containing protein OS=Babesia bovis OX=5865 GN=BBOV_II006720 PE=4 SV=1	A7AUL1	BBOV_II006720	66 kDa	4	2
Ubiquinol cytochrome c oxidoreductase, putative OS=Babesia bovis OX=5865 GN=BBOV_III009930 PE=4 SV=1	A7APR5	BBOV_III009930	37 kDa	1	2
Uncharacterized protein OS=Babesia bovis OX=5865 GN=BBOV_III007280 PE=4 SV=1	A7AP05	BBOV_III007280	22 kDa	3	2
Uncharacterized protein OS=Babesia bovis OX=5865 GN=BBOV_IV005580 PE=2 SV=1	A7AQV0	BBOV_IV005580	26 kDa	4	2
Cluster of Uncharacterized protein OS=Babesia bovis OX=5865 GN=BBOV_II007350 PE=4 SV=1 (A7AUS4)	A7AUS4 [2]	BBOV_II007350	48 kDa	1	2
CAAX metallo endopeptidase, putative OS=Babesia bovis OX=5865 GN=BBOV_IV000310 PE=4 SV=1	A7AV05	BBOV_IV000310	53 kDa	1	2
Histone H2B OS=Babesia bovis OX=5865 GN=BBOV_II001750 PE=3 SV=1	A7AT71	BBOV_II001750	12 kDa	2	2
CD177 molecule OS=Bos taurus OX=9913 GN=CD177 PE=1 SV=2	E1BF48	CD177	46 kDa	1	2
Glycosyl transferase, group 2 family protein OS=Babesia bovis OX=5865 GN=BBOV_III011210 PE=4 SV=1	A7AQ39	BBOV_III011210	29 kDa	3	2
Uncharacterized protein OS=Babesia bovis OX=5865 GN=BBOV_II001700 PE=4 SV=1	A7AT66	BBOV_II001700	30 kDa	2	2
ATP binding cassette subfamily C member 3 OS=Bos taurus OX=9913 GN=ABCC3 PE=4 SV=2	F1N3Y6	ABCC3	170 kDa	4	2
Transporter, putative OS=Babesia bovis OX=5865 GN=BBOV_IV011400 PE=2 SV=1	A7ASH3	BBOV_IV011400	50 kDa	1	2
Uncharacterized protein OS=Babesia bovis OX=5865 GN=BBOV_IV007510 PE=4 SV=1	A7ARD8	BBOV_IV007510	31 kDa	1	2
Membrane protein, putative OS=Babesia bovis OX=5865 GN=BBOV_III001890 PE=4 SV=1	A7AMH2	BBOV_III001890	21 kDa	1	2
Leukocyte surface antigen CD47 OS=Bos taurus OX=9913 GN=CD47 PE=4 SV=2	F1MUL0 (+2)	CD47	33 kDa	1	2
Membrane protein, putative OS=Babesia bovis OX=5865 GN=BBOV_III006340 PE=3 SV=1	A7ANR1	BBOV_III006340	23 kDa	1	2
Protein S100-A9 OS=Bos taurus OX=9913 GN=S100A9 PE=1 SV=3	P28783	S100A9	17 kDa	1	2
CG8 OS=Babesia bovis OX=5865 GN=BBOV_II004530 PE=4 SV=1	A7ATZ7	BBOV_II004530	23 kDa	1	2
Uncharacterized protein OS=Babesia bovis OX=5865 GN=BBOV_I003050 PE=2 SV=1	A7AWF9	BBOV_I003050	28 kDa	2	2
Glycophorin A OS=Bos taurus OX=9913 GN=gpa PE=2 SV=1	A4PJ02	gpa	11 kDa	1	2
Histone H2A OS=Babesia bovis OX=5865 GN=BBOV_II001900 PE=3 SV=1	A7AT85	BBOV_II001900	15 kDa	1	2
VPS50, EARP/GARPII complex subunit OS=Bos taurus OX=9913 GN=VPS50 PE=4 SV=1	F1ML08	VPS50	111 kDa	0	2
Cluster of Histone H2A OS=Babesia bovis OX=5865 GN=BBOV_II006460 PE=2 SV=1 (A7AUI5)	A7AUI5 [2]	BBOV_II006460	17 kDa	1	2
Actin OS=Babesia bovis OX=5865 GN=BBOV_I000300 PE=2 SV=1	A7AX51	BBOV_I000300	42 kDa	5	1
Flotillin-2 OS=Bos taurus OX=9913 GN=FLOT2 PE=2 SV=1	A6QLR4 (+1)	FLOT2	47 kDa	3	1
Lactotransferrin OS=Bos taurus OX=9913 GN=LTF PE=1 SV=2	P24627	LTF	78 kDa	0	1
Membrane protein, putative OS=Babesia bovis OX=5865 GN=BBOV_I003300 PE=4 SV=1	A7AWI4	BBOV_I003300	87 kDa	4	1
Membrane protein, putative OS=Babesia bovis OX=5865 GN=BBOV_III009700 PE=4 SV=1	A7APP2	BBOV_III009700	40 kDa	3	1
Phosphate transporter OS=Babesia bovis OX=5865 GN=BBOV_II005570 PE=3 SV=1	A7AU97	BBOV_II005570	60 kDa	3	1
Cluster of Phospholipid-transporting ATPase OS=Babesia bovis OX=5865 GN=BBOV_IV003630 PE=3 SV=1 (A7AVY3)	A7AVY3 [3]	BBOV_IV003630	127 kDa	6	1
Cluster of Protein kinase domain containing protein OS=Babesia bovis OX=5865 GN=BBOV_III005740 PE=3 SV=1 (A7ANK3)	A7ANK3 [5]	BBOV_III005740	41 kDa	2	1
Uncharacterized protein OS=Babesia bovis OX=5865 GN=BBOV_I001550 PE=4 SV=1	A7AW11	BBOV_I001550	21 kDa	1	1
Uncharacterized protein OS=Babesia bovis OX=5865 GN=BBOV_III003520 PE=4 SV=1	A7AMY2	BBOV_III003520	63 kDa	2	1
Uncharacterized protein OS=Babesia bovis OX=5865 GN=BBOV_IV002100 PE=4 SV=1	A7AVI1	BBOV_IV002100	27 kDa	1	1
Uncharacterized protein OS=Babesia bovis OX=5865 GN=BBOV_IV009620 PE=4 SV=1	A7ARZ7	BBOV_IV009620	137 kDa	1	1
Cluster of Uncharacterized protein OS=Bos taurus OX=9913 GN=LOC101904481 PE=3 SV=2 (F1MV90)	F1MV90 [6]	LOC101904481	29 kDa	2	1
ABC transporter OS=Babesia bovis OX=5865 GN=BBOV_IV004910 PE=4 SV=1	A7AQN3	BBOV_IV004910	68 kDa	2	1
SRP54-type protein, GTPase domain containing protein OS=Babesia bovis OX=5865 GN=BBOV_III005280 PE=4 SV=1	A7ANF7	BBOV_III005280	63 kDa	3	1
Uncharacterized protein OS=Babesia bovis OX=5865 GN=BBOV_I003350 PE=4 SV=1	A7AWI9	BBOV_I003350	52 kDa	2	1
Uncharacterized protein OS=Babesia bovis OX=5865 GN=BBOV_II002630 PE=4 SV=1	A7ATF7	BBOV_II002630	118 kDa	6	1
200 kDa antigen p200 OS=Babesia bovis OX=5865 GN=BBOV_I002740 PE=4 SV=1	A7AWC8	BBOV_I002740	121 kDa	1	1
Cluster of 14-3-3 protein OS=Babesia bovis OX=5865 GN=BBOV_II006430 PE=2 SV=1 (A7AUI2)	A7AUI2 [6]	BBOV_II006430	29 kDa	2	1
Diacylglycerol kinase OS=Babesia bovis OX=5865 GN=BBOV_III004760 PE=3 SV=1	A7ANA5	BBOV_III004760	77 kDa	4	1
Cluster of Ras-related protein Rab-5C OS=Bos taurus OX=9913 GN=RAB5C PE=2 SV=1 (Q58DS9)	Q58DS9 [3]	RAB5C	23 kDa	1	1
Acyltransferase family protein OS=Babesia bovis OX=5865 GN=BBOV_II006950 PE=2 SV=1	A7AUN4	BBOV_II006950	32 kDa	2	1
Cluster of Lysophospholipid acyltransferase 5 OS=Bos taurus OX=9913 GN=LPCAT3 PE=2 SV=1 (Q3SZL3)	Q3SZL3 [2]	LPCAT3	56 kDa	1	1
Uncharacterized protein OS=Babesia bovis OX=5865 GN=BBOV_II007570 PE=4 SV=1	A7AUU6	BBOV_II007570	19 kDa	1	1
Cation transporting ATPase, putative OS=Babesia bovis OX=5865 GN=BBOV_IV002730 PE=4 SV=1	A7AVP4	BBOV_IV002730	138 kDa	2	1
ATP-dependent protease La family protein OS=Babesia bovis OX=5865 GN=BBOV_III006020 PE=3 SV=1	A7ANM9	BBOV_III006020	124 kDa	15	1
Bifunctional purine biosynthesis protein PURH OS=Bos taurus OX=9913 GN=ATIC PE=2 SV=1	Q0VCK0	ATIC	64 kDa	1	1
Uncharacterized protein OS=Babesia bovis OX=5865 GN=BBOV_II007330 PE=4 SV=1	A7AUS2	BBOV_II007330	31 kDa	3	1
Uncharacterized protein OS=Babesia bovis OX=5865 GN=BBOV_II001790 PE=4 SV=1	A7AT75	BBOV_II001790	32 kDa	1	1
Uncharacterized protein OS=Babesia bovis OX=5865 GN=BBOV_II001670 PE=4 SV=1	A7AT63	BBOV_II001670	80 kDa	1	1
Coproporphyrinogen oxidase OS=Bos taurus OX=9913 GN=CPOX PE=1 SV=1	E1BKY9	CPOX	50 kDa	3	1
Membrane protein, putative OS=Babesia bovis OX=5865 GN=BBOV_IV004170 PE=2 SV=1	A7AQF9	BBOV_IV004170	18 kDa	3	1
Uncharacterized protein OS=Babesia bovis OX=5865 GN=BBOV_I002640 PE=4 SV=1	A7AWB8	BBOV_I002640	17 kDa	1	1
Membrane protein, putative OS=Babesia bovis OX=5865 GN=BBOV_IV005750 PE=4 SV=1	A7AQW7	BBOV_IV005750	36 kDa	1	1
Membrane protein, putative OS=Babesia bovis OX=5865 GN=BBOV_IV002870 PE=4 SV=1	A7AVQ8	BBOV_IV002870	39 kDa	1	1
Phosphate carrier protein, mitochondrial OS=Bos taurus OX=9913 GN=SLC25A3 PE=1 SV=1	P12234	SLC25A3	40 kDa	0	1
Uncharacterized protein OS=Babesia bovis OX=5865 GN=BBOV_IV003320 PE=4 SV=1	A7AVV2	BBOV_IV003320	45 kDa	4	1
Mitochondrial carrier protein family protein OS=Babesia bovis OX=5865 GN=BBOV_III005160 PE=2 SV=1	A7ANE5	BBOV_III005160	33 kDa	4	1
Membrane protein, putative OS=Babesia bovis OX=5865 GN=BBOV_III007610 PE=4 SV=1	A7AP38	BBOV_III007610	44 kDa	1	1
Uncharacterized protein OS=Babesia bovis OX=5865 GN=BBOV_IV003000 PE=4 SV=1	A7AVS1	BBOV_IV003000	13 kDa	1	1
Merozoite surface antigen 2 OS=Babesia bovis OX=5865 GN=MSA-2c PE=2 SV=1	Q95UH2	MSA-2c	30 kDa	1	1
Calpain-1 catalytic subunit OS=Bos taurus OX=9913 GN=CAPN1 PE=1 SV=3	Q27970	CAPN1	82 kDa	1	1
Protein S100-A8 OS=Bos taurus OX=9913 GN=S100A8 PE=1 SV=2	P28782	S100A8	10 kDa	0	1
Ribosomal protein RPL4A OS=Babesia bovis OX=5865 GN=BBOV_II006110 PE=2 SV=1	A7AUF0	BBOV_II006110	40 kDa	0	1
Uncharacterized protein OS=Babesia bovis OX=5865 GN=BBOV_I000580 PE=4 SV=1	A7AX79	BBOV_I000580	32 kDa	1	1
Cluster of Phosphatidylinositol-5-phosphate 4-kinase type 2 alpha OS=Bos taurus OX=9913 GN=PIP4K2A PE=4 SV=2 (F1MHR4)	F1MHR4 [2]	PIP4K2A	46 kDa	2	1
Histone H3 OS=Babesia bovis OX=5865 GN=BBOV_II001890 PE=3 SV=1	A7AT84	BBOV_II001890	15 kDa	1	1
Protein THEM6 OS=Bos taurus OX=9913 GN=THEM6 PE=2 SV=1	A6H707	THEM6	24 kDa	3	1
Glutathione peroxidase 1 OS=Bos taurus OX=9913 GN=GPX1 PE=1 SV=3	P00435	GPX1	23 kDa	1	1
Uncharacterized protein OS=Babesia bovis OX=5865 GN=BBOV_III006380 PE=4 SV=1	A7ANR5	BBOV_III006380	29 kDa	4	1
Membrane protein, putative OS=Babesia bovis OX=5865 GN=BBOV_II004830 PE=4 SV=1	A7AU27	BBOV_II004830	48 kDa	1	1
Uncharacterized protein OS=Babesia bovis OX=5865 GN=BBOV_III001940 PE=4 SV=1	A7AMH7	BBOV_III001940	15 kDa	0	1
Uncharacterized protein OS=Babesia bovis OX=5865 GN=BBOV_II001580 PE=4 SV=1	A7AT54	BBOV_II001580	59 kDa	3	1
Succinate dehydrogenase [ubiquinone] flavoprotein subunit, mitochondrial OS=Babesia bovis OX=5865 GN=BBOV_IV007210 PE=3 SV=1	A7ARA8	BBOV_IV007210	68 kDa	0	1
Uncharacterized protein OS=Babesia bovis OX=5865 GN=BBOV_III009470 PE=4 SV=1	A7APL9	BBOV_III009470	13 kDa	0	1
Transforming protein RhoA OS=Bos taurus OX=9913 GN=RHOA PE=1 SV=1	P61585	RHOA	22 kDa	0	1
WD40 repeat myosin-like protein, putative OS=Babesia bovis OX=5865 GN=BBOV_IV011050 PE=3 SV=1	A7ASD9	BBOV_IV011050	187 kDa	3	1
Alpha-soluble NSF attachment protein OS=Bos taurus OX=9913 GN=NAPA PE=2 SV=1	A5D7S0 (+1)	NAPA	33 kDa	0	1
Uncharacterized protein OS=Babesia bovis OX=5865 GN=BBOV_III002630 PE=4 SV=1	A7AMP4	BBOV_III002630	22 kDa	1	1
Uncharacterized protein OS=Babesia bovis OX=5865 GN=BBOV_I003110 PE=4 SV=1	A7AWG5	BBOV_I003110	33 kDa	1	1
Rhomboid-like protein OS=Babesia bovis OX=5865 GN=BBOV_II005940 PE=3 SV=1	A7AUD3 (+1)	BBOV_II005940	71 kDa	4	1
Uncharacterized protein OS=Babesia bovis OX=5865 GN=BBOV_II004740 PE=2 SV=1	A7AU18	BBOV_II004740	16 kDa	1	1
Solute carrier family 12 member 7 OS=Bos taurus OX=9913 GN=SLC12A7 PE=4 SV=2	F1N140	SLC12A7	119 kDa	0	1
Uncharacterized protein OS=Babesia bovis OX=5865 GN=BBOV_II007580 PE=4 SV=1	A7AUU7	BBOV_II007580	53 kDa	3	1
Small GTP-binding protein sar1 OS=Babesia bovis OX=5865 GN=BBOV_II004300 PE=2 SV=1	A7ATX4	BBOV_II004300	22 kDa	2	1
Uncharacterized protein OS=Babesia bovis OX=5865 GN=BBOV_IV008000 PE=4 SV=1	A7ARI5	BBOV_IV008000	37 kDa	1	1
Protein RER1 OS=Babesia bovis OX=5865 GN=BBOV_III001740 PE=3 SV=1	A7AMF7	BBOV_III001740	25 kDa	1	1
Membrane protein, putative OS=Babesia bovis OX=5865 GN=BBOV_III000900 PE=4 SV=1	A7AM73	BBOV_III000900	15 kDa	2	1
Uncharacterized protein OS=Babesia bovis OX=5865 GN=BBOV_IV009120 PE=2 SV=1	A7ARU7	BBOV_IV009120	23 kDa	1	1
Uncharacterized protein OS=Babesia bovis OX=5865 GN=BBOV_IV007840 PE=4 SV=1	A7ARG9	BBOV_IV007840	10 kDa	0	1
Mitochondrial pyruvate carrier OS=Babesia bovis OX=5865 GN=BBOV_III001040 PE=3 SV=1	A7AM87	BBOV_III001040	14 kDa	2	1
PIP5K1A protein OS=Bos taurus OX=9913 GN=PIP5K1A PE=2 SV=1	A6QLC5 (+1)	PIP5K1A	61 kDa	1	1
Uncharacterized protein OS=Babesia bovis OX=5865 GN=BBOV_I004130 PE=4 SV=1	A7AWR6	BBOV_I004130	15 kDa	0	1
TMED7 protein OS=Bos taurus OX=9913 GN=TMED7 PE=1 SV=1	A4IFT6	TMED7	25 kDa	1	1
Ribosomal protein L7Ae family protein OS=Babesia bovis OX=5865 GN=BBOV_III010580 PE=2 SV=1	A7APX8	BBOV_III010580	31 kDa	1	1
PP1201 protein OS=Bos taurus OX=9913 GN=TMBIM1 PE=2 SV=1	Q6QRN7	TMBIM1	34 kDa	1	1
Cluster of Junction plakoglobin OS=Bos taurus OX=9913 GN=JUP PE=2 SV=1 (Q8SPJ1)	Q8SPJ1 [2]	JUP	82 kDa	11	1
Ethanolamine phosphatidyltransferase, putative OS=Babesia bovis OX=5865 GN=BBOV_IV011360 PE=3 SV=1	A7ASG9	BBOV_IV011360	45 kDa	1	1
Membrane protein, putative OS=Babesia bovis OX=5865 GN=BBOV_II005780 PE=4 SV=1	A7AUB8	BBOV_II005780	57 kDa	1	1
Cluster of Uncharacterized protein OS=Bos taurus OX=9913 PE=1 SV=1 (G5E513)	G5E513 [2]		50 kDa	4	1
Multidrug resistance-associated protein 1 OS=Bos taurus OX=9913 GN=ABCC1 PE=4 SV=2	F1MY01 (+1)	ABCC1	170 kDa	1	1
Uncharacterized protein OS=Babesia bovis OX=5865 GN=BBOV_II002060 PE=4 SV=1	A7ATA1	BBOV_II002060	27 kDa	3	1
Uncharacterized protein OS=Bos taurus OX=9913 GN=LOC512149 PE=4 SV=2	E1BFB1	LOC512149	37 kDa	1	1
Protein transport protein SEC61 gamma subunit, putative OS=Babesia bovis OX=5865 GN=BBOV_IV002770 PE=3 SV=1	A7AVP8	BBOV_IV002770	9 kDa	1	1
UDP-galactose transporter, putative OS=Babesia bovis OX=5865 GN=BBOV_IV011720 PE=4 SV=1	A7ASK5	BBOV_IV011720	46 kDa	2	1
Autophagy-related protein OS=Babesia bovis OX=5865 GN=BBOV_III005950 PE=3 SV=1	A7ANM2	BBOV_III005950	14 kDa	1	1
Thy-1 cell surface antigen OS=Bos taurus OX=9913 GN=THY1 PE=1 SV=1	Q3SX33	THY1	18 kDa	0	1
Sulfate transporter, putative OS=Babesia bovis OX=5865 GN=BBOV_II006030 PE=4 SV=1	A7AUE2	BBOV_II006030	80 kDa	1	1
SNARE domain containing protein OS=Babesia bovis OX=5865 GN=BBOV_III003750 PE=3 SV=1	A7AN04	BBOV_III003750	30 kDa	0	1
Uncharacterized protein OS=Babesia bovis OX=5865 GN=BBOV_IV006870 PE=4 SV=1	A7AR74	BBOV_IV006870	18 kDa	1	1
Membrane protein, putative OS=Babesia bovis OX=5865 GN=BBOV_III000070 PE=2 SV=1	A7ALZ2 (+2)	BBOV_III000070	12 kDa	0	1
Membrane-associated calcum-binding protein, putative OS=Babesia bovis OX=5865 GN=BBOV_III007520 PE=4 SV=1	A7AP29	BBOV_III007520	33 kDa	1	1
Microsomal glutathione S-transferase 3 OS=Bos taurus OX=9913 GN=MGST3 PE=2 SV=1	Q3T100	MGST3	17 kDa	1	1
Placenta-specific 8-like OS=Bos taurus OX=9913 GN=PLAC8 PE=2 SV=1	Q56JW2	PLAC8	12 kDa	1	1
Uncharacterized protein OS=Babesia bovis OX=5865 GN=BBOV_IV000720 PE=4 SV=1	A7AV44	BBOV_IV000720	28 kDa	1	1
Uncharacterized protein OS=Babesia bovis OX=5865 GN=BBOV_IV008790 PE=4 SV=1	A7ARR4	BBOV_IV008790	9 kDa	2	1
Membrane protein, putative OS=Babesia bovis OX=5865 GN=BBOV_III006410 PE=4 SV=1	A7ANR8	BBOV_III006410	27 kDa	1	1
Transmembrane protein 33 OS=Bos taurus OX=9913 GN=TMEM33 PE=4 SV=2	E1BNJ0	TMEM33	28 kDa	1	1
SH3 domain-binding glutamic acid-rich-like protein 2 OS=Bos taurus OX=9913 GN=SH3BGRL2 PE=3 SV=1	A4IFC4 (+1)	SH3BGRL2	12 kDa	0	1
Uncharacterized protein OS=Babesia bovis OX=5865 GN=BBOV_IV005010 PE=4 SV=1	A7AQP3	BBOV_IV005010	160 kDa	1	1
Uncharacterized protein OS=Babesia bovis OX=5865 GN=BBOV_IV002080 PE=4 SV=1	A7AVH9	BBOV_IV002080	10 kDa	1	1
3-oxo-5-alpha-steroid 4-dehydrogenase family protein OS=Babesia bovis OX=5865 GN=BBOV_III001830 PE=4 SV=1	A7AMG6	BBOV_III001830	34 kDa	1	1
NAD(P)(+)--arginine ADP-ribosyltransferase OS=Bos taurus OX=9913 GN=ART4 PE=3 SV=1	F6QBH4 (+2)	ART4	29 kDa	1	1
Vesicle-associated membrane protein-associated protein A OS=Bos taurus OX=9913 GN=VAPA PE=2 SV=1	Q0VCY1	VAPA	28 kDa	2	1
Uncharacterized protein OS=Babesia bovis OX=5865 GN=BBOV_I002100 PE=4 SV=1	A7AW65	BBOV_I002100	17 kDa	0	1
Vesicle-associated membrane protein-associated protein B OS=Bos taurus OX=9913 GN=VAPB PE=2 SV=1	A2VDZ9	VAPB	27 kDa	1	1

## Sheet: Mass spectrometry data (full_3)
S2 Table. Mass spectrometry data of SBP3 immunoprecipitation. 3rd
Proteins	Accession number	Alternate ID	Molecular weight	Spectrum
				Parental strain	SBP3-Myc
Spherical body protein 3 OS=Babesia bovis OX=5865 GN=BBOV_I004210 PE=4 SV=1	A7AWS4	BBOV_I004210	126 kDa		453
Cluster of Hemoglobin subunit beta OS=Bos taurus OX=9913 GN=HBB PE=1 SV=1 (P02070)	P02070 [2]	HBB	16 kDa	47	110
Anion exchange protein OS=Bos taurus OX=9913 GN=SLC4A1 PE=2 SV=1	Q9XSW5	SLC4A1	104 kDa	3	102
Cluster of Ankyrin 1 OS=Bos taurus OX=9913 GN=ANK1 PE=4 SV=1 (F1MY81)	F1MY81 [5]	ANK1	123 kDa	0	72
Apolipoprotein A-I OS=Bos taurus OX=9913 GN=APOA1 PE=1 SV=3	P15497	APOA1	30 kDa	0	39
Cluster of Spectrin beta chain OS=Bos taurus OX=9913 GN=SPTB PE=3 SV=2 (F1MKE9)	F1MKE9 [4]	SPTB	269 kDa	0	38
Spectrin alpha, erythrocytic 1 OS=Bos taurus OX=9913 GN=SPTA1 PE=4 SV=2	F1MMQ8	SPTA1	282 kDa		36
DnaK protein OS=Babesia bovis OX=5865 GN=HSP70 PE=2 SV=1	Q9U545	HSP70	70 kDa	3	35
Cluster of Heat shock 70 kDa protein 1B OS=Bos taurus OX=9913 GN=HSPA1B PE=2 SV=1 (Q27965)	Q27965 [3]	HSPA1B	70 kDa	2	35
Hemoglobin subunit alpha OS=Bos taurus OX=9913 GN=HBA PE=1 SV=2	P01966	HBA	15 kDa	24	33
Cluster of Keratin, type I cytoskeletal 14 OS=Bos taurus OX=9913 GN=KRT14 PE=1 SV=2 (F1MC11)	F1MC11 [14]	KRT14	52 kDa	30	23
ATP synthase subunit beta OS=Babesia bovis OX=5865 GN=BBOV_IV005830 PE=2 SV=1	A7AQX5	BBOV_IV005830	55 kDa	1	22
Erythrocyte membrane protein band 4.2 OS=Bos taurus OX=9913 GN=EPB42 PE=2 SV=3	O46510	EPB42	77 kDa		21
Keratin 1 OS=Bos taurus OX=9913 GN=KRT1 PE=1 SV=1	G3N0V2	KRT1	63 kDa	27	21
Cluster of Keratin 10 (Epidermolytic hyperkeratosis; keratosis palmaris et plantaris) OS=Bos taurus OX=9913 GN=KRT10 PE=2 SV=1 (A6QNZ7)	A6QNZ7 [3]	KRT10	55 kDa	34	20
Cluster of Glyceraldehyde-3-phosphate dehydrogenase OS=Bos taurus OX=9913 GN=GAPDH PE=1 SV=4 (P10096)	P10096 [3]	GAPDH	36 kDa		20
Cluster of Actin, cytoplasmic 1 OS=Bos taurus OX=9913 GN=ACTB PE=1 SV=1 (P60712)	P60712 [3]	ACTB	42 kDa	0	18
ATP synthase subunit beta, mitochondrial OS=Bos taurus OX=9913 GN=ATP5F1B PE=1 SV=2	P00829	ATP5F1B	56 kDa	1	17
Hexose transporter OS=Babesia bovis OX=5865 GN=BBOV_IV003180 PE=3 SV=1	A7AVT8	BBOV_IV003180	59 kDa		17
Flavin reductase (NADPH) OS=Bos taurus OX=9913 GN=BLVRB PE=1 SV=2	P52556	BLVRB	22 kDa	0	17
Cluster of KRT5 protein OS=Bos taurus OX=9913 GN=KRT5 PE=2 SV=1 (A5D7M6)	A5D7M6 [22]	KRT5	63 kDa	8	16
P-type ATPase4, putative OS=Babesia bovis OX=5865 GN=BBOV_IV010020 PE=3 SV=1	A7AS37	BBOV_IV010020	138 kDa	0	15
Cluster of Membrane protein, putative OS=Babesia bovis OX=5865 GN=BBOV_IV000100 PE=4 SV=1 (A7AUY4)	A7AUY4 [4]	BBOV_IV000100	49 kDa		15
Serum albumin OS=Bos taurus OX=9913 GN=ALB PE=4 SV=1	A0A140T897 (+1)	ALB	69 kDa	0	15
Heat shock protein 70, putative OS=Babesia bovis OX=5865 GN=BBOV_III007800 PE=3 SV=1	A7AP56	BBOV_III007800	71 kDa	1	14
Cluster of Heat shock cognate 71 kDa protein OS=Bos taurus OX=9913 GN=HSPA8 PE=1 SV=2 (P19120)	P19120 [2]	HSPA8	71 kDa	1	14
Uncharacterized protein (Fragment) OS=Babesia bovis OX=5865 GN=BBOV_IV003650 PE=4 SV=1	A7AVY5	BBOV_IV003650	227 kDa	0	14
Paraoxonase 1 OS=Bos taurus OX=9913 GN=PON1 PE=1 SV=1	Q2KIW1	PON1	40 kDa	0	14
Stomatin OS=Bos taurus OX=9913 GN=STOM PE=1 SV=2	F1N2R1	STOM	31 kDa	1	13
Thioredoxin family protein OS=Babesia bovis OX=5865 GN=BBOV_II006380 PE=2 SV=1	A7AUH7	BBOV_II006380	24 kDa	0	12
Cluster of Protein 4.1 OS=Bos taurus OX=9913 GN=EPB41 PE=2 SV=1 (Q9N179)	Q9N179 [2]	EPB41	69 kDa	0	11
Stress-70 protein, mitochondrial OS=Bos taurus OX=9913 GN=HSPA9 PE=2 SV=1	Q3ZCH0	HSPA9	74 kDa	1	11
Antithrombin-III OS=Bos taurus OX=9913 GN=SERPINC1 PE=3 SV=1	F1MSZ6	SERPINC1	52 kDa	0	11
p29 protein OS=Babesia bovis OX=5865 GN=BBOV_II004030 PE=2 SV=1	A7ATU7	BBOV_II004030	23 kDa		10
Adenine nucleotide translocase OS=Babesia bovis OX=5865 GN=BBOV_III010060 PE=2 SV=1	A7APS8	BBOV_III010060	34 kDa	0	10
Uncharacterized protein OS=Babesia bovis OX=5865 GN=BBOV_IV000780 PE=4 SV=1	A7AV50	BBOV_IV000780	26 kDa	0	10
Uncharacterized protein OS=Bos taurus OX=9913 PE=4 SV=2	F1N4W2		58 kDa		10
ATP synthase subunit alpha OS=Bos taurus OX=9913 GN=ATP5F1A PE=1 SV=1	F1MLB8 (+1)	ATP5F1A	60 kDa		9
Uncharacterized protein OS=Babesia bovis OX=5865 GN=BBOV_IV005490 PE=4 SV=1	A7AQU1	BBOV_IV005490	48 kDa		9
Glutathione peroxidase 1 OS=Bos taurus OX=9913 GN=GPX1 PE=1 SV=3	P00435	GPX1	23 kDa		9
L-lactate dehydrogenase B chain OS=Bos taurus OX=9913 GN=LDHB PE=2 SV=4	Q5E9B1	LDHB	37 kDa	0	8
Rhoptry-associated protein 1 (RAP-1) OS=Babesia bovis OX=5865 GN=BBOV_IV009860 PE=4 SV=1	A7AS21	BBOV_IV009860	65 kDa	0	7
FAD-dependent glycerol-3-phosphate dehydrogenase, putative OS=Babesia bovis OX=5865 GN=BBOV_III000930 PE=4 SV=1	A7AM76	BBOV_III000930	69 kDa	1	7
85 kDa protein OS=Babesia bovis OX=5865 GN=BBOV_II002880 PE=4 SV=1	A7ATI2	BBOV_II002880	63 kDa		7
S1/P1 nuclease, putative OS=Babesia bovis OX=5865 GN=BBOV_IV007520 PE=4 SV=1	A7ARD9	BBOV_IV007520	45 kDa	0	7
Gliding-associated protein 45, putative OS=Babesia bovis OX=5865 GN=BBOV_II005470 PE=2 SV=1	A7AU87	BBOV_II005470	22 kDa		7
Endoplasmic reticulum chaperone BiP OS=Bos taurus OX=9913 GN=HSPA5 PE=2 SV=1	Q0VCX2	HSPA5	72 kDa	0	7
Calcium-dependent protein kinase 4 OS=Babesia bovis OX=5865 GN=BBOV_IV003210 PE=4 SV=1	A7AVU1	BBOV_IV003210	58 kDa		6
Peroxiredoxin-like 2A OS=Bos taurus OX=9913 GN=PRXL2A PE=2 SV=1	Q3ZBK2	PRXL2A	24 kDa	0	6
26S proteasome non-ATPase regulatory subunit 2 OS=Bos taurus OX=9913 GN=PSMD2 PE=1 SV=2	P56701	PSMD2	100 kDa		6
Pancreatic trypsin inhibitor OS=Bos taurus OX=9913 PE=1 SV=2	P00974		11 kDa	11	6
Cluster of Uncharacterized protein OS=Bos taurus OX=9913 GN=LOC523126 PE=4 SV=1 (G3MW11)	G3MW11 [10]	LOC523126	150 kDa		5
Cluster of Elongation factor 1-alpha OS=Babesia bovis OX=5865 GN=BBOV_IV010630 PE=2 SV=1 (Q2LEY6)	Q2LEY6 [3]	BBOV_IV010630	49 kDa	0	5
DnaJ domain containing protein OS=Babesia bovis OX=5865 GN=BBOV_II006720 PE=4 SV=1	A7AUL1	BBOV_II006720	66 kDa		5
Calpain 5 OS=Bos taurus OX=9913 GN=CAPN5 PE=3 SV=2	F1MQD1	CAPN5	73 kDa		5
Uncharacterized protein OS=Babesia bovis OX=5865 GN=BBOV_II006510 PE=4 SV=1	A7AUJ0	BBOV_II006510	175 kDa		5
Vesicle-associated membrane protein, putative OS=Babesia bovis OX=5865 GN=BBOV_II001250 PE=2 SV=1	A7AT23	BBOV_II001250	25 kDa		5
Acid phosphatase, putative OS=Babesia bovis OX=5865 GN=BBOV_I004700 PE=4 SV=1	A7AWX3	BBOV_I004700	43 kDa	0	5
Actin OS=Babesia bovis OX=5865 GN=BBOV_I000300 PE=2 SV=1	A7AX51	BBOV_I000300	42 kDa		5
26S proteasome non-ATPase regulatory subunit 5 OS=Bos taurus OX=9913 GN=PSMD5 PE=4 SV=1	F1N6Z0 (+1)	PSMD5	56 kDa		5
Apolipoprotein A-IV OS=Bos taurus OX=9913 GN=APOA4 PE=3 SV=1	F1N3Q7	APOA4	43 kDa		5
GTP-binding nuclear protein OS=Babesia bovis OX=5865 GN=BBOV_IV010920 PE=2 SV=1	A7ASC6	BBOV_IV010920	24 kDa		5
Uncharacterized protein OS=Babesia bovis OX=5865 GN=BBOV_IV003140 PE=4 SV=1	A7AVT4	BBOV_IV003140	41 kDa		5
Cluster of Uncharacterized protein OS=Babesia bovis OX=5865 GN=BBOV_I005070 PE=2 SV=1 (A7AX07)	A7AX07 [2]	BBOV_I005070	54 kDa	2	5
Uncharacterized protein OS=Bos taurus OX=9913 PE=4 SV=1	G3N2Q9		34 kDa		5
Cluster of Variant erythrocyte surface antigen-1, alpha subunit OS=Babesia bovis OX=5865 GN=BBOV_III007720 PE=4 SV=1 (A7AP48)	A7AP48 [49]	BBOV_III007720	134 kDa	0	4
Myosin A OS=Babesia bovis OX=5865 GN=BBOV_I003490 PE=3 SV=1	A7AWK3	BBOV_I003490	94 kDa		4
ATP synthase subunit alpha OS=Babesia bovis OX=5865 GN=BBOV_III002130 PE=3 SV=1	A7AMJ6	BBOV_III002130	59 kDa	0	4
Uncharacterized protein OS=Babesia bovis OX=5865 GN=BBOV_III010200 PE=2 SV=1	A7APU2	BBOV_III010200	31 kDa	0	4
Small heat shock protein OS=Babesia bovis OX=5865 GN=BBOV_II004080 PE=2 SV=1	A7ATV2	BBOV_II004080	21 kDa		4
Cluster of GCC2 and GCC3 domain containing protein OS=Babesia bovis OX=5865 GN=BBOV_III011740 PE=4 SV=1 (A7AQ92)	A7AQ92 [2]	BBOV_III011740	298 kDa	0	4
Apolipoprotein B OS=Bos taurus OX=9913 GN=APOB PE=1 SV=2	E1BNR0	APOB	516 kDa		4
Kell metallo-endopeptidase OS=Bos taurus OX=9913 GN=KEL PE=4 SV=1	F1N2Q4	KEL	82 kDa	0	4
Calpain-1 catalytic subunit OS=Bos taurus OX=9913 GN=CAPN1 PE=1 SV=3	Q27970	CAPN1	82 kDa		4
Rhesus-like protein OS=Bos taurus OX=9913 GN=LOC282685 PE=2 SV=1	Q148G0	LOC282685	46 kDa	0	4
Complement C3 OS=Bos taurus OX=9913 GN=C3 PE=4 SV=1	G3X7A5 (+1)	C3	187 kDa	0	4
Protein transport protein sec61, putative OS=Babesia bovis OX=5865 GN=BBOV_I000080 PE=3 SV=1	A7AX30	BBOV_I000080	53 kDa	0	4
Uncharacterized protein OS=Babesia bovis OX=5865 GN=BBOV_II003200 PE=2 SV=1	A7ATL4	BBOV_II003200	39 kDa	0	4
Mitochondrial phosphate transporter OS=Babesia bovis OX=5865 GN=BBOV_IV003410 PE=3 SV=1	A7AVW1	BBOV_IV003410	37 kDa		4
Uncharacterized protein OS=Babesia bovis OX=5865 GN=BBOV_IV006820 PE=4 SV=1	A7AR69	BBOV_IV006820	18 kDa		4
Uncharacterized protein OS=Babesia bovis OX=5865 GN=BBOV_II004180 PE=4 SV=1	A7ATW2	BBOV_II004180	54 kDa	1	4
Calcium ATPase SERCA-like, putative OS=Babesia bovis OX=5865 GN=BBOV_II005700 PE=3 SV=1	A7AUB0	BBOV_II005700	112 kDa	0	3
Cluster of Ras family protein OS=Babesia bovis OX=5865 GN=BBOV_III004450 PE=2 SV=1 (A7AN74)	A7AN74 [3]	BBOV_III004450	25 kDa	0	3
Cluster of ADP/ATP translocase 3 OS=Bos taurus OX=9913 GN=SLC25A6 PE=1 SV=3 (P32007)	P32007 [6]	SLC25A6	33 kDa	0	3
Ubiquitin specific peptidase 35 OS=Bos taurus OX=9913 GN=USP35 PE=3 SV=2	E1BG52	USP35	113 kDa		3
26S proteasome non-ATPase regulatory subunit 1 OS=Bos taurus OX=9913 GN=PSMD1 PE=1 SV=1	A7MBA2	PSMD1	106 kDa		3
Spherical body protein 2 Truncated copy 12 (SBP2) OS=Babesia bovis OX=5865 GN=BBOV_II000680 PE=2 SV=1	A7ASW7	BBOV_II000680	44 kDa		3
Cluster of Proteasome (Prosome, macropain) 26S subunit, ATPase, 1 OS=Bos taurus OX=9913 GN=PSMC1 PE=1 SV=1 (A4FUZ3)	A4FUZ3 [2]	PSMC1	49 kDa	0	3
Small GTP-binding protein sar1 OS=Babesia bovis OX=5865 GN=BBOV_II004300 PE=2 SV=1	A7ATX4	BBOV_II004300	22 kDa		3
Cluster of Ribose-phosphate pyrophosphokinase 1 OS=Bos taurus OX=9913 GN=PRPS1 PE=2 SV=3 (Q2HJ58)	Q2HJ58 [2]	PRPS1	35 kDa		3
Rab11b protein, putative OS=Babesia bovis OX=5865 GN=BBOV_II005980 PE=2 SV=1	A7AUD7	BBOV_II005980	26 kDa	0	3
Uncharacterized protein OS=Babesia bovis OX=5865 GN=BBOV_III002020 PE=4 SV=1	A7AMI5	BBOV_III002020	67 kDa		3
Uncharacterized protein OS=Babesia bovis OX=5865 GN=BBOV_I001020 PE=2 SV=1	A7AXC2	BBOV_I001020	23 kDa		3
Coproporphyrinogen oxidase OS=Bos taurus OX=9913 GN=CPOX PE=1 SV=1	E1BKY9	CPOX	50 kDa		3
D-3-phosphoglycerate dehydrogenase OS=Bos taurus OX=9913 GN=PHGDH PE=1 SV=1	A0A140T866 (+1)	PHGDH	56 kDa		3
Complement factor B OS=Bos taurus OX=9913 GN=CFB PE=1 SV=2	P81187	CFB	85 kDa	0	3
6-phosphogluconate dehydrogenase, decarboxylating OS=Bos taurus OX=9913 GN=PGD PE=1 SV=2	Q3ZCI4	PGD	53 kDa		3
Pentaxin OS=Bos taurus OX=9913 GN=CRP PE=2 SV=1	C4T8B4	CRP	25 kDa		3
GTP-binding nuclear protein Ran OS=Bos taurus OX=9913 GN=RAN PE=2 SV=3	Q3T054	RAN	24 kDa		3
Cluster of SmORF OS=Babesia bovis OX=5865 GN=BBOV_III011930 PE=4 SV=1 (A7AQB1)	A7AQB1 [2]	BBOV_III011930	34 kDa		2
Protein disulfide-isomerase, putative OS=Babesia bovis OX=5865 GN=BBOV_IV001070 PE=4 SV=1	A7AV78	BBOV_IV001070	61 kDa		2
Patatin-like phospholipase family protein OS=Babesia bovis OX=5865 GN=BBOV_III000510 PE=4 SV=1	A7AM34	BBOV_III000510	140 kDa		2
Long-chain acyl-CoA synthetase, putative OS=Babesia bovis OX=5865 GN=BBOV_III010400 PE=4 SV=1	A7APW0	BBOV_III010400	78 kDa		2
Sortilin OS=Babesia bovis OX=5865 GN=BBOV_I002730 PE=4 SV=1	A7AWC7	BBOV_I002730	98 kDa	0	2
Uncharacterized protein OS=Babesia bovis OX=5865 GN=BBOV_IV002110 PE=4 SV=1	A7AVI2	BBOV_IV002110	52 kDa	1	2
Ring finger protein 123 OS=Bos taurus OX=9913 GN=RNF123 PE=4 SV=2	E1BL26	RNF123	148 kDa		2
Uncharacterized protein OS=Babesia bovis OX=5865 GN=BBOV_IV004520 PE=4 SV=1	A7AQJ4	BBOV_IV004520	15 kDa	0	2
Lysophospholipase, putative OS=Babesia bovis OX=5865 GN=BBOV_IV010560 PE=4 SV=1	A7AS90	BBOV_IV010560	43 kDa		2
Pyruvate kinase OS=Babesia bovis OX=5865 GN=BBOV_III010130 PE=3 SV=1	A7APT5	BBOV_III010130	77 kDa		2
Uncharacterized protein OS=Babesia bovis OX=5865 GN=BBOV_III002570 PE=4 SV=1	A7AMN8	BBOV_III002570	29 kDa		2
Transmembrane CLPTM1 family protein OS=Babesia bovis OX=5865 GN=BBOV_IV011540 PE=4 SV=1	A7ASI7	BBOV_IV011540	68 kDa		2
Uncharacterized protein OS=Babesia bovis OX=5865 GN=BBOV_III003520 PE=4 SV=1	A7AMY2	BBOV_III003520	63 kDa		2
Prothrombin OS=Bos taurus OX=9913 GN=F2 PE=1 SV=2	P00735	F2	71 kDa	0	2
Uncharacterized protein OS=Babesia bovis OX=5865 GN=BBOV_IV001180 PE=4 SV=1	A7AV89	BBOV_IV001180	137 kDa	0	2
26S proteasome non-ATPase regulatory subunit 8 OS=Bos taurus OX=9913 GN=PSMD8 PE=4 SV=1	F1MYH8 (+1)	PSMD8	33 kDa		2
Uncharacterized protein OS=Babesia bovis OX=5865 GN=BBOV_III005120 PE=4 SV=1	A7ANE1	BBOV_III005120	28 kDa		2
Karyopherin subunit beta 1 OS=Bos taurus OX=9913 GN=KPNB1 PE=1 SV=2	E1BFV0	KPNB1	97 kDa		2
Glycosyl transferase, group 2 family protein OS=Babesia bovis OX=5865 GN=BBOV_III011210 PE=4 SV=1	A7AQ39	BBOV_III011210	29 kDa		2
Membrane protein, putative OS=Babesia bovis OX=5865 GN=BBOV_IV004170 PE=2 SV=1	A7AQF9	BBOV_IV004170	18 kDa		2
Phosphoribosylformylglycinamidine synthase OS=Bos taurus OX=9913 GN=PFAS PE=3 SV=2	F1N4K1	PFAS	144 kDa		2
Cluster of Ras-related protein Rab11A OS=Babesia bovis OX=5865 GN=BBOV_IV006550 PE=4 SV=1 (A7AR45)	A7AR45 [5]	BBOV_IV006550	24 kDa		2
14-3-3 protein OS=Babesia bovis OX=5865 GN=BBOV_II006430 PE=2 SV=1	A7AUI2	BBOV_II006430	29 kDa		2
Uncharacterized protein OS=Babesia bovis OX=5865 GN=BBOV_IV003000 PE=4 SV=1	A7AVS1	BBOV_IV003000	13 kDa		2
Methyltransferase-like 26 OS=Bos taurus OX=9913 GN=METTL26 PE=2 SV=1	Q32KX8	METTL26	23 kDa		2
CG8 OS=Babesia bovis OX=5865 GN=BBOV_II004530 PE=4 SV=1	A7ATZ7	BBOV_II004530	23 kDa		2
60S ribosomal protein L23, putative OS=Babesia bovis OX=5865 GN=BBOV_III001580 PE=3 SV=1	A7AME1	BBOV_III001580	17 kDa		2
Cluster of Rab1b OS=Babesia bovis OX=5865 GN=BBOV_III000780 PE=2 SV=1 (Q7YZQ8)	Q7YZQ8 [10]	BBOV_III000780	25 kDa	0	2
Uncharacterized protein OS=Babesia bovis OX=5865 GN=BBOV_II007580 PE=4 SV=1	A7AUU7	BBOV_II007580	53 kDa		2
Histone H3 OS=Babesia bovis OX=5865 GN=BBOV_II001890 PE=3 SV=1	A7AT84	BBOV_II001890	15 kDa		2
Uncharacterized protein OS=Babesia bovis OX=5865 GN=BBOV_II002060 PE=4 SV=1	A7ATA1	BBOV_II002060	27 kDa		2
Uncharacterized protein OS=Babesia bovis OX=5865 GN=BBOV_IV008790 PE=4 SV=1	A7ARR4	BBOV_IV008790	9 kDa	0	2
Heat shock protein 70 OS=Babesia bovis OX=5865 GN=BBOV_IV003490 PE=3 SV=1	A7AVW9	BBOV_IV003490	71 kDa	2	1
Uncharacterized protein OS=Babesia bovis OX=5865 GN=BBOV_III001980 PE=2 SV=1	A7AMI1	BBOV_III001980	33 kDa		1
Ubiquitin-60S ribosomal protein L40 OS=Bos taurus OX=9913 GN=UBA52 PE=1 SV=2	P63048	UBA52	15 kDa		1
Malate:quinone oxidoreductase, putative OS=Babesia bovis OX=5865 GN=BBOV_III000580 PE=4 SV=1	A7AM41	BBOV_III000580	55 kDa		1
Uncharacterized protein (Fragment) OS=Babesia bovis OX=5865 GN=BBOV_IV003750 PE=4 SV=1	A7AQB7	BBOV_IV003750	108 kDa		1
Uncharacterized protein OS=Babesia bovis OX=5865 GN=BBOV_IV001130 PE=2 SV=1	A7AV84	BBOV_IV001130	23 kDa		1
Uncharacterized protein OS=Babesia bovis OX=5865 GN=BBOV_III007760 PE=2 SV=1	A7AP52	BBOV_III007760	28 kDa	0	1
Peroxiredoxin-2 OS=Bos taurus OX=9913 GN=PRDX2 PE=2 SV=1	Q9BGI3	PRDX2	22 kDa	1	1
Uncharacterized protein OS=Babesia bovis OX=5865 GN=BBOV_III005550 PE=4 SV=1	A7ANI4	BBOV_III005550	44 kDa		1
Calpain small subunit 1 OS=Bos taurus OX=9913 GN=CAPNS1 PE=2 SV=1	P13135	CAPNS1	28 kDa		1
USP9X OS=Bos taurus OX=9913 GN=USP9X PE=3 SV=1	G5E630	USP9X	290 kDa	0	1
Cluster of 26S proteasome regulatory subunit 7 OS=Bos taurus OX=9913 GN=PSMC2 PE=2 SV=3 (Q5E9F9)	Q5E9F9 [2]	PSMC2	49 kDa	0	1
Heat shock protein 90 OS=Babesia bovis OX=5865 GN=HSP90 PE=2 SV=1	Q9NDI2	HSP90	83 kDa		1
3'5'-cyclic nucleotide phosphodiesterase, putative OS=Babesia bovis OX=5865 GN=BBOV_IV010070 PE=3 SV=1	A7AS42	BBOV_IV010070	55 kDa		1
Membrane protein, putative OS=Babesia bovis OX=5865 GN=BBOV_III010320 PE=4 SV=1	A7APV4	BBOV_III010320	81 kDa		1
Conserved, membrane protein, putative OS=Babesia bovis OX=5865 GN=BBOV_IV004270 PE=3 SV=1	A7AQG9	BBOV_IV004270	54 kDa		1
Uncharacterized protein OS=Babesia bovis OX=5865 GN=BBOV_III010920 PE=4 SV=1	A7AQ10	BBOV_III010920	135 kDa		1
Programmed cell death 6 interacting protein OS=Bos taurus OX=9913 GN=PDCD6IP PE=1 SV=2	E1BKM4	PDCD6IP	101 kDa	0	1
Uncharacterized protein OS=Babesia bovis OX=5865 GN=BBOV_III011760 PE=4 SV=1	A7AQ94	BBOV_III011760	45 kDa		1
GCC2 and GCC3 domain containing protein OS=Babesia bovis OX=5865 GN=BBOV_IV006260 PE=4 SV=1	A7AR16	BBOV_IV006260	332 kDa	0	1
Membrane protein, putative OS=Babesia bovis OX=5865 GN=BBOV_III007610 PE=4 SV=1	A7AP38	BBOV_III007610	44 kDa		1
Uncharacterized protein OS=Babesia bovis OX=5865 GN=BBOV_II005840 PE=4 SV=1	A7AUC3	BBOV_II005840	130 kDa	0	1
26S proteasome non-ATPase regulatory subunit 11 OS=Bos taurus OX=9913 GN=PSMD11 PE=2 SV=3	Q2KI42	PSMD11	47 kDa		1
Solute carrier family 12 member 7 OS=Bos taurus OX=9913 GN=SLC12A7 PE=4 SV=2	F1N140	SLC12A7	119 kDa	0	1
VDAC5P protein OS=Bos taurus OX=9913 GN=VDAC5P PE=2 SV=1	A6H783 (+1)	VDAC5P	31 kDa		1
SRP54-type protein, GTPase domain containing protein OS=Babesia bovis OX=5865 GN=BBOV_III005280 PE=4 SV=1	A7ANF7	BBOV_III005280	63 kDa		1
Membrane protein, putative OS=Babesia bovis OX=5865 GN=BBOV_IV004810 PE=4 SV=1	A7AQM3	BBOV_IV004810	70 kDa		1
ATP synthase F1 delta subunit, putative OS=Babesia bovis OX=5865 GN=BBOV_IV008470 PE=3 SV=1	A7ARN2	BBOV_IV008470	25 kDa		1
Membrane protein, putative OS=Babesia bovis OX=5865 GN=BBOV_IV009170 PE=2 SV=1	A7ARV2	BBOV_IV009170	26 kDa		1
Uncharacterized protein OS=Babesia bovis OX=5865 GN=BBOV_II002190 PE=4 SV=1	A7ATB4	BBOV_II002190	67 kDa		1
Cluster of 26S proteasome regulatory subunit 8 OS=Bos taurus OX=9913 GN=PSMC5 PE=2 SV=1 (P62194)	P62194 [3]	PSMC5	46 kDa		1
26S proteasome non-ATPase regulatory subunit 3 OS=Bos taurus OX=9913 GN=PSMD3 PE=2 SV=1	Q2KJ46	PSMD3	61 kDa		1
26S proteasome regulatory subunit 10B OS=Bos taurus OX=9913 GN=PSMC6 PE=3 SV=2	F1MLV1	PSMC6	44 kDa		1
Alpha-1-antiproteinase OS=Bos taurus OX=9913 GN=SERPINA1 PE=1 SV=1	P34955	SERPINA1	46 kDa		1
Alpha isoform of regulatory subunit A, protein phosphatase 2 OS=Bos taurus OX=9913 GN=PPP2R1A PE=2 SV=1	A5D973 (+1)	PPP2R1A	65 kDa		1
Spherical body protein 4 SBP4 OS=Babesia bovis OX=5865 GN=sbp4 PE=2 SV=1	Q8STI8	sbp4	42 kDa		1
MPO protein OS=Bos taurus OX=9913 GN=MPO PE=1 SV=1	A6QPT4	MPO	82 kDa		1
LanC like 1 OS=Bos taurus OX=9913 GN=LANCL1 PE=1 SV=2	F1MVX2	LANCL1	45 kDa		1
UBA domain containing 1 OS=Bos taurus OX=9913 GN=UBAC1 PE=2 SV=1	Q0VBZ2	UBAC1	45 kDa		1
Ubiquitin-like modifier-activating enzyme 1 OS=Bos taurus OX=9913 GN=UBA1 PE=2 SV=1	A3KMV5	UBA1	118 kDa	0	1
Proteasome 26S subunit, ATPase 3 OS=Bos taurus OX=9913 GN=PSMC3 PE=1 SV=2	F1MWE0	PSMC3	51 kDa		1
Phosphoglycerate mutase OS=Bos taurus OX=9913 GN=LOC112447087 PE=3 SV=2	F1MX69	LOC112447087	30 kDa		1
Heat shock protein HSP 90-alpha OS=Bos taurus OX=9913 GN=HSP90AA1 PE=1 SV=3	Q76LV2	HSP90AA1	85 kDa		1
Xaa-Pro aminopeptidase 1 OS=Bos taurus OX=9913 GN=XPNPEP1 PE=2 SV=1	Q1JPJ2	XPNPEP1	70 kDa		1
Uncharacterized protein OS=Babesia bovis OX=5865 GN=BBOV_III007280 PE=4 SV=1	A7AP05	BBOV_III007280	22 kDa		1
Uncharacterized protein OS=Babesia bovis OX=5865 GN=BBOV_I002640 PE=4 SV=1	A7AWB8	BBOV_I002640	17 kDa		1
Uncharacterized protein OS=Babesia bovis OX=5865 GN=BBOV_III000600 PE=4 SV=1	A7AM43	BBOV_III000600	18 kDa		1
Desmoplakin OS=Bos taurus OX=9913 GN=DSP PE=1 SV=1	E1BKT9	DSP	332 kDa	0	1
Glutamate--cysteine ligase regulatory subunit OS=Bos taurus OX=9913 GN=GCLM PE=2 SV=1	Q2T9Y6	GCLM	31 kDa		1
Uncharacterized protein OS=Babesia bovis OX=5865 GN=BBOV_III002630 PE=4 SV=1	A7AMP4	BBOV_III002630	22 kDa		1
Adenylosuccinate lyase OS=Bos taurus OX=9913 GN=ADSL PE=2 SV=1	A3KN12	ADSL	55 kDa		1
DnaJ chaperone, putative OS=Babesia bovis OX=5865 GN=BBOV_IV009890 PE=3 SV=1	A7AS24	BBOV_IV009890	47 kDa		1
Protein-L-isoaspartate O-methyltransferase OS=Bos taurus OX=9913 GN=PCMT1 PE=1 SV=1	G3MZZ6 (+1)	PCMT1	25 kDa		1
Ubiquitin carboxyl-terminal hydrolase 14 OS=Bos taurus OX=9913 GN=USP14 PE=3 SV=2	F1MJV5 (+1)	USP14	56 kDa		1
DnaJ domain containing protein OS=Babesia bovis OX=5865 GN=BBOV_IV011520 PE=4 SV=1	A7ASI5	BBOV_IV011520	43 kDa		1
Uncharacterized protein OS=Babesia bovis OX=5865 GN=BBOV_IV009340 PE=4 SV=1	A7ARW9	BBOV_IV009340	19 kDa		1
Uncharacterized protein OS=Babesia bovis OX=5865 GN=BBOV_IV008000 PE=4 SV=1	A7ARI5	BBOV_IV008000	37 kDa		1
Diacylglycerol kinase OS=Babesia bovis OX=5865 GN=BBOV_III004760 PE=3 SV=1	A7ANA5	BBOV_III004760	77 kDa		1
Prohibitin, putative OS=Babesia bovis OX=5865 GN=BBOV_I004460 PE=4 SV=1	A7AWU9	BBOV_I004460	31 kDa		1
Cation transporting ATPase, putative OS=Babesia bovis OX=5865 GN=BBOV_IV002730 PE=4 SV=1	A7AVP4	BBOV_IV002730	138 kDa	0	1
Mitochondrial processing peptidase alpha subunit, putative OS=Babesia bovis OX=5865 GN=BBOV_III003850 PE=4 SV=1	A7AN14	BBOV_III003850	56 kDa		1
Arginyl aminopeptidase OS=Bos taurus OX=9913 GN=RNPEP PE=4 SV=1	G3X743	RNPEP	57 kDa		1
Merozoite surface antigen-1 (MSA-1) OS=Babesia bovis OX=5865 GN=MSA-1 PE=2 SV=1	Q9BHA2	MSA-1	35 kDa	0	1
Proteasome (Prosome, macropain) 26S subunit, non-ATPase, 14 OS=Bos taurus OX=9913 GN=PSMD14 PE=1 SV=1	Q17QP9	PSMD14	35 kDa		1
Succinate dehydrogenase [ubiquinone] iron-sulfur subunit, mitochondrial OS=Babesia bovis OX=5865 GN=BBOV_IV005280 PE=2 SV=1	A7AQS0	BBOV_IV005280	32 kDa	0	1
Uncharacterized protein OS=Babesia bovis OX=5865 GN=BBOV_III010310 PE=4 SV=1	A7APV3	BBOV_III010310	16 kDa		1
40S ribosomal subunit protein S9, putative OS=Babesia bovis OX=5865 GN=BBOV_II002670 PE=3 SV=1	A7ATG1	BBOV_II002670	21 kDa		1
Uncharacterized protein OS=Babesia bovis OX=5865 GN=BBOV_IV006450 PE=2 SV=1	A7AR35	BBOV_IV006450	23 kDa		1
200 kDa antigen p200 OS=Babesia bovis OX=5865 GN=BBOV_I002740 PE=4 SV=1	A7AWC8	BBOV_I002740	121 kDa		1
Cytochrome b-c1 complex subunit 2, mitochondrial OS=Bos taurus OX=9913 GN=UQCRC2 PE=1 SV=2	P23004	UQCRC2	48 kDa		1
Ammonium transporter Rh type A OS=Bos taurus OX=9913 GN=RHAG PE=3 SV=1	F1MKX8 (+1)	RHAG	47 kDa		1
HAD superfamily hydrolase, putative OS=Babesia bovis OX=5865 GN=BBOV_IV003310 PE=4 SV=1	A7AVV1	BBOV_IV003310	36 kDa		1
DNA damage inducible 1 homolog 2 OS=Bos taurus OX=9913 GN=DDI2 PE=4 SV=2	E1B9T9	DDI2	45 kDa		1
Uncharacterized protein OS=Babesia bovis OX=5865 GN=BBOV_III002840 PE=4 SV=1	A7AMR4	BBOV_III002840	38 kDa	0	1
Uncharacterized protein OS=Babesia bovis OX=5865 GN=BBOV_III011850 PE=4 SV=1	A7AQA3	BBOV_III011850	74 kDa		1
Glycophorin B variant 1 OS=Bos taurus OX=9913 GN=gypb PE=2 SV=1	D5MTL9	gypb	9 kDa	0	1
Ras-related C3 botulinum toxin substrate 1 OS=Bos taurus OX=9913 GN=RAC1 PE=1 SV=1	P62998 (+1)	RAC1	21 kDa		1
Uncharacterized protein OS=Bos taurus OX=9913 GN=LOC525820 PE=4 SV=2	E1B761	LOC525820	67 kDa		1
Uncharacterized protein OS=Babesia bovis OX=5865 GN=BBOV_II007350 PE=4 SV=1	A7AUS4 (+1)	BBOV_II007350	48 kDa	0	1
Ribosomal L18p/L5e family protein OS=Babesia bovis OX=5865 GN=BBOV_III010590 PE=2 SV=1	A7APX9	BBOV_III010590	36 kDa	0	1
Ribosomal L27e protein family protein OS=Babesia bovis OX=5865 GN=BBOV_III010680 PE=4 SV=1	A7APY6	BBOV_III010680	17 kDa		1
Uncharacterized protein OS=Babesia bovis OX=5865 GN=BBOV_II001760 PE=2 SV=1	A7AT72	BBOV_II001760	23 kDa		1
Alpha-S2-casein OS=Bos taurus OX=9913 GN=CSN1S2 PE=1 SV=2	P02663	CSN1S2	26 kDa		1
Transporter, major facilitator family OS=Babesia bovis OX=5865 GN=BBOV_III003420 PE=4 SV=1	A7AMX2	BBOV_III003420	72 kDa		1
Apolipoprotein A-II OS=Bos taurus OX=9913 GN=APOA2 PE=1 SV=2	P81644	APOA2	11 kDa		1
Merozoite surface antigen 2a1 OS=Babesia bovis OX=5865 GN=msa PE=4 SV=1	Q3LUQ3	msa	35 kDa		1
Transmembrane protein 33 OS=Bos taurus OX=9913 GN=TMEM33 PE=4 SV=2	E1BNJ0	TMEM33	28 kDa		1
Uncharacterized protein OS=Bos taurus OX=9913 PE=1 SV=1	G5E513		50 kDa		1
Membrane protein, putative OS=Babesia bovis OX=5865 GN=BBOV_III006410 PE=4 SV=1	A7ANR8	BBOV_III006410	27 kDa		1
ATP synthase F(0) complex subunit B1, mitochondrial OS=Bos taurus OX=9913 GN=ATP5PB PE=1 SV=2	P13619	ATP5PB	29 kDa		1
14-3-3 protein epsilon OS=Bos taurus OX=9913 GN=YWHAE PE=2 SV=1	P62261	YWHAE	29 kDa	0	1
Uncharacterized protein OS=Babesia bovis OX=5865 GN=BBOV_I000580 PE=4 SV=1	A7AX79	BBOV_I000580	32 kDa		1
Protein RER1 OS=Babesia bovis OX=5865 GN=BBOV_III001740 PE=3 SV=1	A7AMF7	BBOV_III001740	25 kDa		1
Histone H2B OS=Babesia bovis OX=5865 GN=BBOV_IV006840 PE=2 SV=1	A7AR71	BBOV_IV006840	14 kDa		1
Glutaredoxin-like protein, putative OS=Babesia bovis OX=5865 GN=BBOV_IV004320 PE=4 SV=1	A7AQH4	BBOV_IV004320	14 kDa		1
Pyrroline-5-carboxylate reductase 3 OS=Bos taurus OX=9913 GN=PYCR3 PE=2 SV=1	Q58D08	PYCR3	32 kDa		1
Uncharacterized protein OS=Babesia bovis OX=5865 GN=BBOV_III000730 PE=4 SV=1	A7AM56	BBOV_III000730	15 kDa		1
Uncharacterized protein OS=Babesia bovis OX=5865 GN=BBOV_III010570 PE=4 SV=1	A7APX7	BBOV_III010570	31 kDa	0	1
Protein transport protein SEC61 gamma subunit, putative OS=Babesia bovis OX=5865 GN=BBOV_IV002770 PE=3 SV=1	A7AVP8	BBOV_IV002770	9 kDa	0	1
Uncharacterized protein OS=Babesia bovis OX=5865 GN=BBOV_III009770 PE=4 SV=1	A7APP9	BBOV_III009770	18 kDa		1
Prohibitin-2 OS=Bos taurus OX=9913 GN=PHB2 PE=2 SV=1	Q2HJ97	PHB2	33 kDa		1
Uncharacterized protein OS=Babesia bovis OX=5865 GN=BBOV_IV000720 PE=4 SV=1	A7AV44	BBOV_IV000720	28 kDa		1
Uncharacterized protein OS=Babesia bovis OX=5865 GN=BBOV_I003050 PE=2 SV=1	A7AWF9	BBOV_I003050	28 kDa		1
ATP synthase subunit gamma, mitochondrial OS=Bos taurus OX=9913 GN=ATP5F1C PE=1 SV=3	P05631	ATP5F1C	33 kDa		1
Cluster of Transmembrane protease serine OS=Bos taurus OX=9913 GN=TMPRSS11A PE=3 SV=2 (E1BQ07)	E1BQ07 [3]	TMPRSS11A	47 kDa		1
Transmembrane protease serine OS=Bos taurus OX=9913 GN=TMPRSS11A PE=3 SV=2	E1BQ07 (+1)	TMPRSS11A	47 kDa		1
Cationic trypsin OS=Bos taurus OX=9913 PE=1 SV=3	P00760		26 kDa		1
Translocator protein OS=Bos taurus OX=9913 GN=TSPO PE=4 SV=1	A0A140T899 (+1)	TSPO	19 kDa		1
Neurofilament heavy OS=Bos taurus OX=9913 GN=NEFH PE=3 SV=2	F1MSQ6	NEFH	118 kDa	0	1
ATP binding cassette subfamily C member 2 OS=Bos taurus OX=9913 GN=ABCC2 PE=4 SV=2	F1MIP7	ABCC2	174 kDa		1
